# Supplementary material for: DNER drives glycolytic reprogramming in renal cell carcinoma by activating the JAK2/STAT3 signaling pathway
Source: Front Immunol. 2026 May 22;17:1799104. doi: 10.3389/fimmu.2026.1799104 (PMC13236898; doi:10.3389/fimmu.2026.1799104)
Supplement: Supplementary file 4 [file Table2.xls]

datSummary	colorNEW	kMEblue	kMEgreen	kMEgrey	kMEred	kMEturquoise	kMEyellow
A2MP1	yellow	-0.135458291902279	0.513823596588562	-0.0112424043612449	-0.0408076631208655	0.447780502975834	0.73040749598638
A4GNT	yellow	-0.063177331072042	0.412394666427081	-0.0734715946777765	0.254356879799389	0.341460779172717	0.559911906334848
AACSP1	yellow	-0.119970780289786	0.396839341669182	-0.0622704656911624	0.395182603466179	0.305933011600549	0.41223706565515
AANAT	yellow	-0.259076341357014	0.345935491017535	-0.124332102800397	-0.163378264113062	0.530901282157002	0.732144629742259
AARD	blue	0.350179412881315	0.0685462238711254	-0.04147607693746	0.272716887331652	0.0127550172597012	-0.0264875515529623
AARSD1P1	yellow	-0.12569442051688	0.442096542835711	-0.325159146768997	-0.0218969099153493	0.364279241101908	0.703852321504741
AATK	green	-0.147441168935504	0.788761020809255	-0.101820634530782	0.0510506299509735	0.41063100111578	0.532269164945178
ABAT	red	0.583455230452412	-0.255588300833023	0.0184188931089588	0.841582110810302	-0.243928106314294	-0.201717347094958
ABCA1	turquoise	-0.230406805248715	0.560461332780106	-0.0681275598101316	0.0771483864035305	0.602211265807322	0.405299094910337
ABCA12	turquoise	-0.308827034528057	0.519851908188269	0.0554686034375421	0.0127066751199212	0.565050409143997	0.260262216402349
ABCA13	blue	0.681370545726653	-0.381516123766666	0.0933163788853125	0.0894735447530786	-0.356990352754359	-0.163476107329921
ABCA17P	yellow	-0.315312647397515	0.356134669925334	-0.0298306187942178	-0.273611529324133	0.372506731617137	0.461296541408013
ABCA4	blue	0.758925769511767	-0.174314458522946	0.0745548065740428	0.184902111643655	-0.415986035442984	-0.212648608507371
ABCA6	blue	0.453094840293993	-0.0403354456373242	0.0313382873843954	0.270804679196366	0.050567434763363	0.0411655876547342
ABCA8	blue	0.585140552702845	0.0110770134104065	0.00510285478936341	0.475244382241913	-0.184371453020709	-0.141634966296293
ABCA9	blue	0.431980200169453	0.091068212406354	0.0876457264876975	0.265122492957241	0.0901960793395882	0.280419956812205
ABCB1	red	0.417425484133147	0.024474631673447	0.0838264403151576	0.670002291926377	0.00938535042169646	-0.135297624764426
ABCB4	turquoise	-0.185523654019196	0.499909928302148	-0.0216437453588218	0.161391469745674	0.496366024424973	0.300009956945281
ABCB6	turquoise	-0.375643686949975	0.622718690011576	-0.136291701874238	0.17723037795405	0.604166516050423	0.578730133620365
ABCC2	turquoise	-0.245191468898924	0.342043146257249	-0.000200457356741201	0.46533036076807	0.453303578200644	0.291609859573529
ABCC3	green	-0.422752543029626	0.679520558076007	-0.0452641022857315	0.00766491387466913	0.666854988023239	0.502183181901516
ABCC8	blue	0.330962185757007	-0.117626746612147	-0.108655260459942	0.269647983728705	-0.159456320141485	0.253707715057044
ABCD1	turquoise	-0.184666310345636	0.493647247605428	-0.0916589353664218	0.0723218779548963	0.604686207835507	0.419710176946306
ABCD3	blue	0.608677724140148	0.00871962487397797	-0.0120269243855797	0.675486114397472	-0.101941185786553	-0.176157182224737
ABCG1	turquoise	-0.147502944596059	0.574645169083283	-0.0265040455622366	0.0484458491349804	0.466056063500287	0.303071614033242
ABCG8	blue	0.485671709622828	-0.233955997975842	-0.0247051368510992	0.339855437694923	-0.299206728317213	0.00171046636034621
ABHD14A	blue	0.556939172305348	-0.25844175687505	0.0807003468753277	0.409597822995395	-0.242012263365077	-0.17759788695567
ABHD17C	blue	0.850234980267145	-0.419957558570436	0.0921038119364988	0.322471804692364	-0.402437939664405	-0.358183328172462
ABHD5	blue	0.721835037625869	-0.0310192778318258	0.0601786762907878	0.3912218474298	-0.0991873244135339	-0.219126762682343
ABI3	turquoise	-0.177145926724804	0.760270547524351	-0.0167550616993797	0.0661356597594736	0.679638233875647	0.369025371321233
ABLIM1	blue	0.555045288523786	0.235180610573037	0.0279388388578274	0.585475350853612	0.015558820788426	-0.0376118673052499
ABLIM3	turquoise	-0.466567707819038	0.67071790097967	-0.0818269034782507	0.218465332047589	0.628027252415463	0.416494800325847
ABO	blue	0.355301336789346	0.146936313430129	-0.0617748758746818	0.468580422556765	-0.109900161856112	0.119523495762223
ABTB2	blue	0.611287866724547	-0.27233965439155	0.11795550096933	0.307562509829601	-0.260972003764793	-0.163087563127213
ACAA1	red	0.654981548693488	-0.140018890316963	0.0687872567105401	0.738954495675334	-0.153719094468609	-0.101605798773191
ACAD11	green	-0.0542072473870267	0.550499929325477	-0.135050732558261	0.539760371667236	0.339385583382178	0.264968133476315
ACAD8	blue	0.742930733632103	-0.132840228396891	0.026733952198823	0.596874218856747	-0.197076518733471	-0.00544874338033063
ACADM	blue	0.587784047751404	-0.01528841177592	0.0430610804564744	0.717110193578868	-0.178115394479308	-0.22699688011469
ACADSB	blue	0.699469199226305	-0.0996805391705716	0.0569166978235014	0.681880192312338	-0.326870619779314	-0.258533914797035
ACAN	green	-0.271268640445337	0.688597679472161	0.0362274130525125	-0.0912453628099976	0.543019984442056	0.327490372481584
ACAP1	yellow	-0.319647514142248	0.496405326406814	-0.0524527309472491	-0.106467892723641	0.783131108150773	0.747247125028002
ACAT1	blue	0.573655931054293	-0.160479723736441	-0.0440880036887635	0.65320306522893	-0.316791313000778	-0.24548939483576
ACBD3-AS1	yellow	-0.080492137845679	0.370221076496009	-0.113987573572881	-0.121203307704878	0.407412983047215	0.740972437700476
ACBD7	blue	0.652262009617611	-0.191754980315056	0.109629226999004	0.291350093123266	-0.131803458676434	-0.110031795151621
ACCS	yellow	-0.141192789092424	0.375831126395758	-0.0551474447156459	0.0585796060872109	0.356517998400215	0.830128925855711
ACE	green	-0.219376788778505	0.713493364136751	-0.0304850492042511	0.163780119017719	0.490292167602677	0.302701437981427
ACKR1	turquoise	-0.112578380305704	0.490492369787661	0.0793789720801604	0.000257063224671555	0.422934972354892	0.100975508642441
ACKR2	blue	0.783809198145855	-0.260737994191895	0.129418902789429	0.230029039415458	-0.268542597544607	-0.241866542068434
ACKR3	green	-0.359264959933402	0.809412753929125	-0.0361052181385633	-0.137834064118022	0.568751196356546	0.404836347919455
ACLY	green	-0.178974600845879	0.741658678104783	-0.0985591456885629	0.276360417864054	0.575063154768322	0.307568346064565
ACO1	blue	0.560496738672247	-0.0571726208955567	-0.00579834323196151	0.608714495976392	-0.0860770127317988	-0.265301745234224
ACOT1	blue	0.410093753739087	-0.123699525810439	0.0173458929834442	0.413481204870603	-0.273543475889619	-0.188907961661875
ACOT11	blue	0.729550535929006	-0.399841883670461	0.0619237414915684	0.46498415491439	-0.434888385618061	-0.215876190199262
ACOT12	blue	0.756614093949918	-0.545477232393359	0.061210827700866	0.486215022642704	-0.530518162681585	-0.325112361399226
ACOT2	blue	0.586236521835316	-0.138052818512235	-0.0141054519481175	0.530197577034328	-0.289878123114125	-0.191880994835838
ACOT6	red	0.367817707067138	-0.175442580235651	0.0126568918829403	0.558756700796092	-0.251560934856054	0.0723739482737782
ACOX2	red	0.470210130091194	0.0472224497055789	0.0406814161201551	0.718993750284276	-0.118616106606238	-0.0607486072587021
ACP3	blue	0.860923165007026	-0.428541940866461	0.164960153389221	0.470419549071669	-0.341031411480748	-0.357921003499273
ACP4	yellow	-0.104284804116522	0.279095020035582	-0.0767960072757446	-0.098175939766576	0.273751415008737	0.57059557367096
ACR	green	-0.187836473329349	0.56489504932237	-0.130936527388903	0.295003514498862	0.360598355118939	0.490393423698239
ACRBP	turquoise	-0.189242737306164	0.515881498913795	-0.0207992111190801	0.128037340294896	0.728142182418003	0.477890514816961
ACRV1	turquoise	-0.309692376411192	0.282554605843448	-0.0370361833576947	-0.226621715423779	0.432070550501822	0.488963785472772
ACSBG2	red	0.339711455427066	-0.0886345871874877	0.0365653445961528	0.564941585663322	-0.0776444495410219	0.244994151048273
ACSF2	blue	0.663831414883663	-0.365444615372794	0.104344423062205	0.536716532656467	-0.205735600225083	-0.211429228882433
ACSL1	blue	0.482117153464448	-0.0489276843406589	-0.05054449930037	0.552260603781329	-0.198341006750665	-0.131128229397505
ACSL4	blue	0.706760266221634	-0.0622829601666085	0.132983885839794	0.350465190060571	-0.0798730615538669	-0.276888502430764
ACSL6	blue	0.620860029125091	-0.239835498758838	0.00703944751166248	0.503171066965165	-0.143951817601126	-0.168690611250388
ACSM3	blue	0.50716240857051	-0.109966077879111	0.0223177371102081	0.627139903786956	-0.169055012778543	-0.182752730708918
ACSM4	yellow	-0.0717993970647115	0.437886155330808	-0.0556172894137699	-0.200764390781164	0.426410053288063	0.563641454810001
ACSM5	turquoise	-0.226501685701266	0.471954323279698	-0.0445810451282549	0.522598666971647	0.412894623886211	0.264836513940108
ACTA2	green	-0.050627458410797	0.677209322790099	0.0563712132645443	-0.00953497520411933	0.469340346427787	0.249554496424961
ACTA2-AS1	yellow	-0.0455865478486571	0.490882394888773	-0.0161233221717035	-0.0073040466632535	0.413900027184113	0.59865337978753
ACTG1P17	yellow	-0.173578572465405	0.256939121904457	-0.0339412658869276	-0.107870219627884	0.345322613731185	0.804460177930373
ACTG1P25	red	0.419882138769498	-0.178891327805038	0.00055627018052881	0.791384365112674	-0.174299566528835	-0.0698385980678428
ACTG2	green	-0.275989163667253	0.595701891498435	0.020115966162549	-0.263224813438053	0.483488326418445	0.25686984983474
ACTN3	yellow	-0.10829505053876	0.280634804434264	-0.0595508619751881	-0.11704184301088	0.334219007772774	0.561499537201499
ACTRT3	blue	0.624555865608566	-0.0885048901183058	0.1032297319584	0.382291044633011	-0.106489688075794	-0.230853895116574
ACVR1C	blue	0.494178072860937	-0.326149419981634	0.078159375847834	0.101340268915193	-0.194424654738858	-0.068931502439992
ACY1	red	0.506779825096671	-0.240063453642845	0.0385340200046901	0.764644501976245	-0.174685510758881	0.00907708170178474
ADA	turquoise	-0.404124356574519	0.617213257834907	0.0329173662300326	-0.342974732251194	0.714845905748487	0.425670750530125
ADAD2	blue	0.30808579510986	0.0236370566344232	-0.0176388746475717	0.126910287677912	-0.17089432399947	0.0552554863628654
ADAL	blue	0.694310728585201	-0.165806276444379	0.0903232959133649	0.488621929816493	-0.223100196626231	-0.12175053299013
ADAM11	yellow	-0.277315959267832	0.519396702581814	-0.108742385421201	-0.137595393296659	0.467246046768848	0.682054883049002
ADAM12	turquoise	-0.134970140009704	0.365825682827832	0.090908855323032	-0.360292599045362	0.517706190572422	0.186620040314413
ADAM18	turquoise	-0.410646139583727	0.509903193898571	0.0305085855505649	-0.197012134444016	0.470895844077027	0.287451682449166
ADAM19	green	-0.141146211453131	0.70082456355572	0.0401432314795693	-0.233046118525599	0.71621044989903	0.481431611586578
ADAM1B	blue	0.707134224240704	-0.272560028889534	0.0393336523546564	0.32525495846562	-0.292722362251795	-0.0747284303704768
ADAM20P1	yellow	-0.228492694348145	0.412323082368853	-0.0814951140867498	-0.146119748396775	0.359278698795412	0.841175080533414
ADAM23	blue	0.433094432680651	0.199627776825448	0.12772540936547	0.116476552223914	0.127434013085555	-0.0232422307361304
ADAM28	turquoise	-0.221328516562453	0.569254658660368	0.000695227538292686	0.0701767191191821	0.755620922821184	0.487403329121157
ADAM32	yellow	-0.0736692064088359	0.16119014813451	-0.0304847976874606	-0.338035544307323	0.240494096773156	0.533802777667332
ADAM33	blue	0.397809813042792	-0.052809893883627	-0.0569001055669376	0.00946570638460917	-0.0268425211306404	0.161064073545871
ADAM7	green	0.125271808890405	-0.251152100458987	0.0244230743045609	0.167230213030646	0.0307743751295195	-0.0378192152867555
ADAM8	turquoise	-0.306604765025586	0.459867293232941	-0.0481950784380313	-0.206304613819276	0.796440839600708	0.579397554684946
ADAMDEC1	turquoise	-0.419412970856023	0.419552702342529	0.0768868825899295	-0.302616673532017	0.761075988869676	0.299074042111654
ADAMTS10	yellow	-0.305066799301259	0.611693228222226	0.000883647558166757	-0.125429309224906	0.613962726663502	0.750358315054065
ADAMTS12	green	0.0125418080755085	0.456968925580048	0.0489988359486288	-0.221067047776909	0.367298709352191	0.157904770510263
ADAMTS14	turquoise	-0.352456857224275	0.429360870229383	0.00430696028202	-0.46571718922656	0.6003288324816	0.525192502223142
ADAMTS15	blue	0.562430280872988	-0.0706143008163784	-0.0489273182010175	0.376135345583985	-0.109415304544558	-0.119457873028336
ADAMTS16	blue	0.610384303574263	-0.160427296240408	-0.0115591353846388	0.497606580625318	-0.301763825176346	-0.143452018474714
ADAMTS16-DT	blue	0.545296041006095	-0.250595534390261	-0.0460559413676114	0.49618158562375	-0.368382929381085	-0.017197908710393
ADAMTS18	green	-0.0577758982262971	0.524606388839752	0.0808984993232868	-0.0514221297182096	0.330699119662857	0.372595306244167
ADAMTS19	blue	0.605477701349683	-0.433219580218591	0.0667977873444213	0.461808502657008	-0.385625429672036	-0.278508055117561
ADAMTS2	green	-0.211838273518045	0.692955768268846	-0.00419903850373613	-0.176912202345585	0.613334193442232	0.374631484666455
ADAMTS20	yellow	-0.250882398213132	0.39664744654976	-0.117231130676648	-0.152758334988137	0.319476399804974	0.36938942517404
ADAMTS4	green	-0.340872037706924	0.749370934134839	-0.0983390682253724	-0.220286482071057	0.536436603434431	0.399418134804423
ADAMTS7	green	-0.335201784825368	0.857293348883499	-0.0736686146623266	-0.135735935452815	0.587137395765641	0.499010907454852
ADAMTS7P3	yellow	-0.267169797428622	0.617215915427674	-0.116276476687534	-0.136683004168768	0.526095120814852	0.615378016660871
ADAMTS8	blue	0.557152727735388	0.0271023908455362	0.00663137770349656	0.407204172536008	-0.147731795939873	0.0170749699171197
ADAMTSL1	blue	0.589247339823686	-0.0525874419071414	0.0578955153405775	0.120110213922064	-0.19373461198824	-0.233172502744082
ADAMTSL2	blue	0.585437038968873	0.187763595747175	0.0229080484904649	0.343431448799158	-0.0961332035222698	-0.072596232975771
ADAMTSL4	turquoise	-0.31428022582134	0.533585006780942	-0.0633014436251916	-0.134319333531847	0.601058696477593	0.551935475547817
ADAP1	blue	0.466820492225654	-0.201613030784633	0.0780752747485335	0.302456617349026	-0.0220896215077168	-0.00139401024021327
ADAP2	turquoise	-0.367849681930297	0.696923336033003	-0.0596872161067652	-0.0308992503374972	0.884304028044457	0.486945098863438
ADCY1	blue	0.509223559385224	0.217498190414543	0.0208682226407895	0.152288622995207	-0.15059375231461	-0.0642811051183927
ADCY10	yellow	-0.233835120411587	0.318409953964388	-0.0310540291757282	-0.0252789885730411	0.380786550474451	0.740902386542147
ADCY2	turquoise	-0.0515459869427234	0.295285123864355	-0.0998415618976471	0.184929109547829	0.312971864387724	0.191841674147121
ADCY6-DT	blue	0.647851425921808	-0.376803558875546	0.121014267462592	0.302544822247397	-0.422633305093249	-0.208396211971391
ADCY7	turquoise	-0.166311106594625	0.561756201772604	-0.0253007870985752	0.00521573115922793	0.797240691632661	0.52719134816457
ADCY8	green	-0.0705922043432355	0.227269287403338	0.00545797867927397	0.0511319308782989	0.172689274826143	0.054991439197667
ADCYAP1R1	green	-0.0912356817576284	0.431989711867239	-0.13172382531769	-0.141298820126651	0.213300620761599	0.23621692326322
ADD2	turquoise	-0.174703239866831	0.434400557392736	-0.117757197376159	-0.26426670173977	0.575853772382327	0.366786089779596
ADGRA1	blue	0.625830272413309	-0.376506947562403	0.0258199532762601	0.37754553256831	-0.33867168543092	-0.238173348148938
ADGRA2	green	-0.014742296807272	0.829612013746975	-0.0403971333669825	0.032368461423473	0.458587177433002	0.377520212681036
ADGRB3	blue	0.538882115323117	0.0708191377113291	-0.0165781813530402	0.364798593921677	-0.199751438995238	-0.0871528063567881
ADGRD1	blue	0.533640519009294	0.0800082208962965	0.0514673970794404	0.193224434959777	0.125894993677041	0.0138555396435319
ADGRE1	turquoise	-0.4124371058554	0.511438557143448	0.0365733302497915	-0.225512936478	0.80158792347583	0.33545387173945
ADGRE2	turquoise	-0.229357476508715	0.6727921844273	-0.00798264611508771	-0.189487399141207	0.772300543872419	0.468665120793692
ADGRE3	turquoise	-0.142964183750184	0.36066315887374	0.02021623789307	0.0782378939668326	0.495506350047801	0.296838692146952
ADGRE4P	yellow	-0.429344475296503	0.499677294342296	-0.0545427200727325	-0.145209760129332	0.708285405883992	0.781042209652456
ADGRE5	turquoise	-0.170520427225295	0.674117058391998	-0.0192700005972126	0.0438466718380567	0.79882957659266	0.384945483356672
ADGRF1	blue	0.796835228586975	-0.570954415320851	0.172561613284249	0.213455779597197	-0.533911416271525	-0.396563953918733
ADGRF3	blue	0.862129120040411	-0.405616698969761	0.0674432627970927	0.375460238608047	-0.393256965745255	-0.103076600569429
ADGRG2	green	-0.0134186186142288	0.467820744561206	0.0544408021683832	-0.187738592144852	0.310355435101853	0.261105714372457
ADGRG3	yellow	-0.050158705473945	0.206545048860312	0.0206511195971744	-0.149682595127063	0.36846041983231	0.427508313900786
ADGRL1	blue	0.682080940018263	-0.0196791703522451	0.0920077197243899	0.0536011587900306	-0.234836792312825	-0.0212551810093339
ADGRV1	blue	0.652738257584846	-0.233997307445904	0.0455037505298783	0.629760850201196	-0.436407532563174	-0.260495279883051
ADH1A	blue	0.533342340585918	-0.11541152675413	0.10393345272481	0.242262918388428	-0.156517961637622	-0.0333122819768152
ADH1B	blue	0.607517734868261	-0.107114393157182	0.0369286337257604	0.319824118094872	-0.164966625938892	-0.21613306281956
ADH1C	blue	0.792782911790541	-0.502160384088828	0.0940105637696142	0.329228976344641	-0.466383180454125	-0.373977552059265
ADH4	blue	0.526875623995521	-0.39134455516873	0.11192110785805	0.171275945346558	-0.286729849683978	-0.242113026094145
ADH6	red	0.265319631387635	-0.0422657961759929	-0.0999535082204922	0.808668595467261	-0.0582607576629317	-0.0887127514694828
ADHFE1	blue	0.555071581600607	-0.171846524367822	-0.0114078282528981	0.547422244937081	-0.258718429943809	0.228121170685899
ADIPOQ	blue	0.194302231864215	-0.0186259359868877	-0.105610002148312	0.0656003154394235	-0.0417208513488402	0.032655635705591
ADK	blue	0.769507151909877	-0.173199113137847	0.149911759078371	0.378310886134723	-0.284376021122937	-0.295688552432513
ADM	green	-0.496826431281118	0.700247382995156	-0.0943710545513361	-0.152056115445222	0.492555949550896	0.471664026904073
ADM2	turquoise	-0.273983891883107	0.330058974205951	-0.102117422811249	0.484219202692922	0.40052250778047	0.293912437274636
ADORA1	blue	0.35286434840687	-0.139498245917925	0.108477649738808	0.247498900032872	0.041660854057978	-0.0939723092965759
ADORA2A	yellow	-0.247873745412613	0.636034708348875	-0.127569288211005	0.24768909169609	0.498448803597284	0.628192405970379
ADORA2A-AS1	green	-0.239169554362057	0.512371267371583	-0.092015942587025	0.536614958436672	0.342391594238193	0.372724871133027
ADORA2B	green	-0.12714850627092	0.507474886947278	-0.0322892408440021	-0.192062486245864	0.39271070466985	0.331301653993432
ADPGK-AS1	turquoise	-0.274893741082841	0.483593734786815	-0.0233930375218094	-0.171028527074352	0.696386540521754	0.649219014042592
ADPRHL1	blue	0.607090701190498	-0.201643574580845	-0.0154246350898627	0.186697477263379	-0.254458618667272	-0.039713903726964
ADRA1B	green	-0.17472311657609	0.770221534762343	-0.0281260458101779	0.151614535505685	0.446461210246099	0.353878882824403
ADRA1D	blue	0.358265641728961	0.0816207765898213	-0.0176899595305838	0.10054523231401	0.0236887974935919	0.0615481980880038
ADRA2A	blue	0.426351360064312	0.188826155746942	0.0391964389758014	0.209191427164683	0.0687929983917813	-0.0394590156836478
ADRA2C	blue	0.385902157388938	0.0945199303156736	0.019381621836947	0.374360590694083	-0.0890619496680822	-0.0479956168510696
ADRB1	blue	0.684335679417736	-0.458787624086082	0.108113066353975	0.203809965658713	-0.395094412680571	-0.176491934538422
ADSS1	green	-0.305120927229618	0.598034404140331	-0.0556652529153818	0.164590270355273	0.248178267587238	0.341801457457283
ADTRP	blue	0.605244576457527	-0.318870969679723	0.237951634227001	0.0672327085221867	-0.121430918316278	-0.130952998220218
AEN	turquoise	-0.220440678148065	0.57874299575751	-0.152710150228523	-0.0854884799676529	0.541139708741001	0.376722807898909
AFAP1-AS1	turquoise	-0.105808919399015	0.35039618955509	0.00624246143057765	-0.106255931002596	0.47708093621744	0.349846424097639
AFAP1L1	green	-0.0907985147582653	0.831931038598198	-0.0373046760405806	0.0378678783087841	0.429478343145021	0.341576800900018
AFAP1L2	blue	0.615279695666217	0.270263924717386	0.046649248385356	0.362313435610083	-0.0591072848725494	0.0243054029906773
AFF2	turquoise	-0.0934920856471891	0.573878734923608	0.00444263653740505	0.209525556667242	0.507047433910831	0.235103953093884
AFF3	green	-0.153281647062694	0.561133167336242	-0.0755559162331979	0.329130914864826	0.422481940115628	0.302965140003578
AFM	red	0.370376261886109	-0.0637589401782346	0.0831924019539395	0.757456377325573	-0.208526405599116	-0.136074253125177
AFMID	red	0.503374458883433	0.0241863518290376	-0.0446607384412913	0.713865205546849	-0.0565587731102827	0.111407450317033
AFP	red	0.242936115235029	-0.19638057438816	0.151187466616787	0.393167178092752	-0.107044523748564	-0.113280642636089
AGAP11	yellow	-0.122564680687526	0.51326253809599	-0.0798512563519678	0.0957963503264032	0.320176961709633	0.763692308311784
AGAP12P	yellow	-0.0880341292678772	0.211983728941431	-0.041539531386918	0.0709851706350968	0.218212165436721	0.519531077208052
AGAP2	turquoise	-0.497725753136058	0.721636804204025	-0.0559512847111152	-0.242354283618967	0.856340393864891	0.614033510680303
AGAP2-AS1	green	-0.26967718000289	0.641910789007633	0.00152834043881123	-0.264070214798062	0.511018706272337	0.352858526448348
AGAP4	yellow	-0.0584664189226988	0.377611805195412	-0.0920272035516573	0.0188707169858521	0.396051255392686	0.863426732024939
AGAP5	yellow	-0.109774019501089	0.417329602234573	-0.0819931060359505	-0.0135142644593982	0.440420240266569	0.853898790616802
AGAP6	yellow	-0.125334560164027	0.32910919173887	-0.0991868311991715	-0.110165097769396	0.385099900679959	0.909261920280938
AGAP9	yellow	-0.020767361292357	0.289180009894865	-0.0704895511259999	0.019660745671851	0.316744351586868	0.778551769103809
AGBL2	yellow	-0.185276466760359	0.298960518629484	-0.0329035616622026	-0.0678006582454157	0.415675308587846	0.79752771299634
AGBL3	turquoise	-0.330104718001418	0.578613041203907	0.0209485396536447	0.174515558216828	0.519259120588686	0.552889350620319
AGBL4	blue	0.719719299707989	-0.223766264175971	0.149207772210037	0.549065123570625	-0.329861602075228	-0.224265894035288
AGER	yellow	-0.23400644392088	0.45731914487435	-0.105651036428687	-0.0719334712588233	0.466975482645819	0.926307792445402
AGL	blue	0.676519815335455	-0.0472868938727853	0.0566739633704768	0.493861966982211	-0.198557975289279	-0.233943595468368
AGMAT	red	0.189448575541878	0.083615033789946	-0.0509606644743786	0.864559367036454	0.0207542836700429	-0.0104546506070828
AGR2	blue	0.635845122656306	-0.426736929670171	0.0883643476204611	0.132688734539882	-0.397736084861218	-0.309902069279881
AGR3	blue	0.494588445416393	-0.40784034561532	0.052585330561011	0.0273630833615827	-0.41978436497278	-0.224918484659675
AGRP	blue	0.521530281174279	-0.356437476110838	0.137212930383897	0.271528135007648	-0.150843589297454	0.0850458790736162
AGT	turquoise	-0.240370698101094	0.420288608764383	-0.0468124667299431	0.42047485884763	0.405017630860448	0.164367972303208
AGTR2	blue	0.555060186773624	-0.242608334114647	0.0873616161124266	0.363204099464327	-0.269242825244666	-0.25544505015912
AGXT	red	0.295443213526588	-0.149198035317973	0.029462627267637	0.768949589580456	-0.136495999934473	-0.132624460675414
AHCYL2	blue	0.598202600041422	-0.18763201493649	0.140703702838901	0.345718956183252	-0.127391350758297	-0.192992073647227
AHI1-DT	blue	0.66601907351808	-0.111870067119025	0.0122129288459188	0.532457445248857	-0.300604858512584	-0.0937375271162463
AHNAK2	turquoise	-0.46640050608849	0.602499339594173	-0.115723017797926	-0.201780152731493	0.624273257487428	0.465317074183331
AHRR	yellow	-0.0586035502033624	0.468974569948281	-0.042516531137241	-0.0681176375953843	0.353930692807249	0.410748561756314
AHSA2P	yellow	-0.224524875037954	0.37362182427152	-0.0841339909482127	-0.0919419725155822	0.424843193021372	0.943160886801917
AHSG	blue	0.373449720828538	-0.281470667857472	0.129317857267282	0.189549455193979	-0.193095016485971	-0.14157015397826
AICDA	blue	-0.521062686510407	0.399238769217348	-0.0757458174162158	-0.105006903308263	0.533196516235141	0.385380698356468
AIDAP2	yellow	-0.280815725450637	0.461720638455579	-0.0802124648324015	-0.139388825211718	0.560243438754871	0.781116171444365
AIF1	turquoise	-0.244802769017714	0.482358973613245	0.0536402205979119	0.0571113444412484	0.817009719252129	0.25236842202955
AIF1L	blue	0.641027605856	-0.240050397045926	0.0262536726220168	0.621005221653302	-0.32008617368548	-0.300428995739545
AIM2	turquoise	-0.402561746068195	0.404120126160268	0.00626378657998844	-0.265287945844334	0.844305981066351	0.439044186159969
AJAP1	blue	0.420332294712825	0.0974396808735028	0.0729033220690314	0.516052811032042	-0.128051790215557	-0.0539781624249142
AJM1	yellow	-0.277765834961935	0.439196070404873	-0.14925517042349	-0.105018041478031	0.472440026120845	0.743019078547896
AK3	blue	0.801043808684265	-0.157300424871085	0.0485776120100553	0.488160657618952	-0.310784651545817	-0.227701685576113
AK5	blue	0.499991990221421	-0.125869797870458	0.0893757819463337	0.197637245252242	-0.141205582215381	-0.20042581231413
AK7	blue	0.596327863717195	0.0332973112982418	0.0562747703414418	0.476688058028272	-0.235416388369597	-0.149453982346903
AKAP3	blue	0.752390582280477	-0.134031652823752	0.0952789044254818	0.496045228425532	-0.27255513320903	-0.222895419579745
AKAP5	blue	0.492348729546799	-0.0399031549204786	0.0910454918624976	0.310820554343532	0.196800575149072	0.0941014591853875
AKIRIN1	blue	0.700554363349959	0.0367352635912904	-0.0245694624092581	0.422170167633665	-0.0762840415550535	-0.111230432360763
AKNA	turquoise	-0.199867051177729	0.605136032778725	0.0064408555277062	-0.123691823382543	0.84556479030364	0.592153632607954
AKR1B10	green	0.104394560408511	-0.192691704459577	0.0682257503410274	0.145781668368638	0.0412190470199924	-0.065383558802136
AKR1C1	blue	0.398803702224564	-0.112786407590954	-0.0225509376289784	0.413884771981376	-0.223649412378091	-0.0924493348376231
AKR7A3	red	0.234162386559627	-0.00856665211340858	-0.00481185713749883	0.757572382315521	-0.149915753368183	-0.0885385440741583
ALAD	red	0.647317860128205	0.0735424994928917	-0.0184828334828799	0.755876665735029	-0.0921461932438158	-0.0759603864872309
ALAS1	blue	0.748602181500523	-0.193054549644188	0.0674627670275874	0.390700697516863	-0.189613060404407	-0.257876560961634
ALB	blue	0.470403630957395	-0.217200067820092	0.135619390021668	0.653125029763429	-0.301506373135383	-0.130085757857948
ALDH1A2	blue	0.666597497841962	-0.249520429378882	0.128167173397618	0.203751099296355	-0.357720394563495	-0.279411884200672
ALDH1A3	blue	0.409089578924319	-0.136675497021661	0.124269514728368	-0.109310179063766	-0.0055570785281975	-0.133126517224961
ALDH1A3-AS1	turquoise	-0.143555913068839	0.486416265254691	0.015186969218528	-0.140178796381716	0.565212828205831	0.474412314340886
ALDH1B1	blue	0.527100479431965	-0.0779336552776167	-0.0456897036930671	0.626249135432998	-0.103134146330396	-0.253977179865272
ALDH1L1	blue	0.315478974942555	0.0254616455583603	-0.0860699227038777	0.665729312166477	-0.177190003357746	-0.0890823587704063
ALDH1L1-AS2	blue	0.324118365515156	0.00100282543785536	-0.0502084430721061	0.599639204705499	-0.204172754479742	-0.059010055100314
ALDH1L2	turquoise	0.0919602888696781	0.397939997643125	0.0139014841143314	-0.18856592800099	0.436577836793383	0.227300208006533
ALDH3B1	turquoise	-0.177938260619278	0.445656334223455	-0.0591791146213724	0.309489759024154	0.57155034854989	0.285240604842696
ALDH3B2	blue	0.654582884291286	-0.502942986886544	0.0730571335519301	0.22498845124907	-0.50799249082901	-0.289806050010448
ALDH4A1	red	0.373267987035897	-0.200685126066674	-0.00230200878654553	0.781230742330083	-0.147748069079587	-0.20902311187073
ALDH5A1	blue	0.568971669407606	-0.0584137902477963	-0.0260786408703948	0.688147534628214	-0.175661944285962	-0.145171468213924
ALDH6A1	blue	0.675118968832388	-0.154441453484462	0.00427491705717297	0.769714637926447	-0.403993325848656	-0.270874938851327
ALDH8A1	red	0.250532898172588	0.0626669905092874	-0.0936681373871621	0.687364187613981	0.0777755259216634	-0.0162153827549697
ALDOB	red	0.418133959941803	-0.0956516115165006	0.0113479755070059	0.829389590264015	-0.229599174920053	-0.209781450164992
ALDOC	green	-0.312048727338546	0.606586193337122	0.00291120187449924	-0.0669976081423352	0.443377400068364	0.286219687418475
ALG1L	blue	0.48251272848162	-0.174836565714648	0.116370993223657	0.169396587175116	-0.261268722238529	-0.177202246545881
ALK	turquoise	-0.12973782771928	0.28178372333482	0.0943820889132519	-0.0904775700877677	0.485924873725323	0.29695352786098
ALKAL1	blue	0.335219518138997	-0.171366437017466	0.0209852040476265	-0.0218218194415281	-0.143236158376575	-0.0869221369640558
ALKAL2	green	-0.17641106117996	0.422971150087597	0.145497565922984	0.34868298293449	0.296130865454948	0.196714839238662
ALKBH6	yellow	-0.196284000268817	0.361963547895083	-0.0866693774610445	-0.154369674838997	0.40163839217128	0.894617447281161
ALLC	blue	0.283107244409588	-0.0492066410883361	-0.0543189103213144	0.379094727627734	-0.0903412525554829	0.243440176309932
ALOX12	yellow	-0.0727855517883936	0.565935344142198	-0.0850389814861163	0.160358301330307	0.466344009306193	0.77383308470504
ALOX12B	green	-0.180042803670538	0.508474787147252	-0.067788756219679	0.165630493203066	0.303044634599982	0.321869433812691
ALOX15B	turquoise	-0.484215053698548	0.409564228257994	-0.0303404186471012	-0.245279084008853	0.647517058327953	0.388996685497931
ALOX5	turquoise	-0.270036842622993	0.50581095520135	-0.0422528420196776	-0.146062729336008	0.782881677948763	0.390990779255578
ALOX5AP	turquoise	-0.0581231688756819	0.268495611785142	0.067089498425814	-0.0991636614193837	0.608155146628225	0.0969002824637619
ALPI	turquoise	-0.114818233450323	0.197794171176117	-0.164821241682073	0.430015181014367	0.272226393061278	0.0714077376083645
ALPK2	turquoise	-0.323689493442431	0.601727098684009	-0.0504819932858985	0.323117199359614	0.580250131513728	0.478619329988901
ALS2CL	blue	0.661265409476647	-0.287370963268012	0.0467079654478316	0.193768211406649	-0.279426953081323	0.149920718005932
ALX1	blue	0.599858278408891	-0.235326066128181	0.0412777093332722	0.206820493700039	-0.20163288916377	-0.149278720758687
AMBP	blue	0.555640720318779	-0.209902641068615	-0.0513386507827734	0.520308464772561	-0.28497841813933	-0.179936048062741
AMER2	blue	0.573829763241653	-0.377415267429857	0.0950997849057967	0.143919282472568	-0.335469282138007	-0.0605860149175354
AMFR	blue	0.815441518306389	-0.241047914328214	0.102354403910897	0.312110763850238	-0.332479536076428	-0.349790431876157
AMH	yellow	-0.223364800473261	0.254293813881424	-0.0436890736500247	-0.215260377800815	0.332977754459702	0.675759337460797
AMPH	blue	0.718530434343316	-0.184583221736517	0.0133429277743431	0.29014995838517	-0.353561217531135	-0.160180973769099
AMT	blue	0.594505424380422	-0.112730762993358	0.0197991851621054	0.468064626994764	-0.196848357029927	0.146782361699564
AMY2B	yellow	-0.116587941343943	0.320710468989666	-0.109050300575201	-0.00109703441128014	0.291429496761764	0.836305367923517
AMZ1	turquoise	-0.289887431806269	0.424852938588375	-0.0309795333542476	-0.239091175445095	0.473525699184588	0.395437909519474
AMZ2P2	yellow	-0.251298251573076	0.209596774066489	-0.150863695500732	-0.0868824887968323	0.276128731522535	0.643450447712463
ANAPC1P1	yellow	-0.0894440928830802	0.185290946457489	-0.021608502130492	-0.0532061882867752	0.437209802801092	0.565473603901376
ANAPC1P4	green	-0.225921556260124	0.754250987269351	-0.00724466980607414	-0.203074787446605	0.602647881584264	0.448908575462848
ANG	green	-0.300910908695235	0.66784566058853	-0.0340056057627922	0.268327754718062	0.438507408608529	0.324437623951068
ANGPT2	green	-0.43695195217881	0.824343083881742	-0.0160682545419888	-0.214340363283423	0.538925448546928	0.417960818812926
ANGPTL1	blue	0.749173790202624	-0.305732862264439	0.114964132961612	0.248728063468624	-0.3804402590625	-0.302402512671308
ANGPTL2	green	-0.121988878968661	0.713810212504003	-0.00211626338282022	-0.033813181420328	0.448271296466275	0.282442468146563
ANGPTL3	red	0.405030678082865	-0.141599783759505	0.104085905909332	0.600928851233476	-0.107342391880709	-0.160714466265547
ANGPTL4	green	-0.66371408130918	0.77299242273725	-0.139086703475769	-0.169398308624294	0.668169563199214	0.475986100937061
ANGPTL7	blue	0.382583605885289	-0.220356357528612	-0.0253068935827597	0.224666279894827	-0.0914381764636568	-0.01411581785715
ANGPTL8	yellow	-0.153428669208436	0.0965287565091969	0.00907088700527211	-0.134323165983837	0.243843593855351	0.307447129181911
ANK1	turquoise	-0.150030360225852	0.522538428101649	0.0343690584324551	0.225767257771291	0.458165059667149	0.279068183845774
ANK2	blue	0.582235597552173	-0.0248215806989739	-0.0143078388052853	0.548186720561761	-0.0686588165616312	-0.107275387551314
ANK3	blue	0.495349300625488	-0.0222090907369836	0.00273541203042125	0.675371797220519	-0.158576653327226	-0.121984251354712
ANKFN1	blue	0.243378504543721	-0.219869284998178	0.0712761420075704	-0.05002704876969	0.0448938828722715	0.0356170964067454
ANKK1	yellow	-0.282907811967558	0.463841387021715	-0.146932303018748	-0.0691099046157078	0.364454158419076	0.791287044392012
ANKLE1	yellow	-0.24062950044868	0.409107553022895	-0.0565955341984041	-0.186899841657391	0.538644432402611	0.820839792270779
ANKRD13B	green	-0.215373877662554	0.553478341427405	-0.0592549325080565	-0.157902256016032	0.5007086601476	0.589500267505084
ANKRD18A	blue	0.370529386871786	-0.147315543977444	-0.000912982467252881	0.082246273709363	-0.111979935859196	0.0991996777897507
ANKRD18B	green	0.208117724398949	-0.233383557761632	-0.00381326747705708	-0.209484222570771	-0.0214770384407191	0.128087511062937
ANKRD18DP	yellow	-0.324770378305504	0.576078652853199	-0.111360269898324	-0.181522627109691	0.41779893021936	0.600391098876783
ANKRD19P	yellow	-0.248985675697409	0.442897286375239	-0.0563353516718834	-0.0713218099404363	0.363039420258202	0.570438203402259
ANKRD2	blue	0.594807432035565	-0.426253653946941	0.262077960241737	0.357121482386267	-0.290835190733213	-0.285249972472294
ANKRD23	yellow	-0.204517264049513	0.41858467971617	-0.0870837879831604	-0.0225665374865787	0.396629113058285	0.886713138014707
ANKRD30A	blue	0.374157505914216	-0.433594826845275	0.0580217677958043	-0.0271835320922761	-0.369598440130529	0.0320018549629262
ANKRD30B	green	0.186901337464051	-0.282847016988081	-0.00322889412714606	-0.0171022436021469	-0.209544595944341	0.0200237620603135
ANKRD33	yellow	-0.243369861498805	0.205108522044234	-0.0215433939090213	-0.167866746724966	0.309663189063437	0.49617734953952
ANKRD34B	blue	0.743206108237102	-0.448840283284848	0.188207438732405	0.321421692821388	-0.38291600262584	-0.258087882721698
ANKRD34C	blue	0.342708328844528	0.014526767328541	0.0468099589577727	0.216767774474913	-0.0225860811945249	-0.0690471266428256
ANKRD36	yellow	-0.0820089610144109	0.493103002615008	-0.0540229202641867	-0.0423854116506654	0.429651621330965	0.824984812152592
ANKRD36B	yellow	0.011994871728458	0.459399646495009	-0.107792251836364	0.0127628260385026	0.37866447410681	0.736452998548245
ANKRD36C	yellow	-0.0520245765395277	0.450026565385776	-0.0592393712521779	-0.0691188768730004	0.372792879415092	0.786540388965692
ANKRD37	green	-0.173399593554686	0.605701968175435	-0.0486476134458639	0.0253798026013654	0.433435917286416	0.442671090376648
ANKRD44-IT1	yellow	-0.136037869217761	0.137503737067582	-0.00179139036522448	-0.147098876017553	0.338604452323813	0.588996812469588
ANKRD45	blue	0.532993725550808	-0.0795815441632732	0.0854658159759805	0.289746449636259	-0.053279668301512	-0.16020439268646
ANKRD7	blue	0.406100841114401	-0.17558829306576	0.19185721509944	0.192534790922552	-0.0704205419884493	-0.127723043305672
ANKRD9	blue	0.715286577694082	-0.288893768009333	0.0159039370705434	0.286921797703247	-0.412964734990563	-0.134088826594729
ANKZF1	yellow	-0.208262667943525	0.506358185272143	-0.0850933653272668	0.0432799519230709	0.558383456604686	0.857598128890165
ANLN	turquoise	-0.278216952717163	0.501676159863002	-0.00786225227180205	-0.303683393461618	0.662343787626694	0.329367302647379
ANO1	green	-0.146378734206669	0.825656144920111	-0.0271737048447853	-0.0427805895797179	0.467045598241136	0.398663114850153
ANO4	green	-0.200898036524584	0.389848573961321	-0.194273124113525	0.0149297954734197	0.296358576913598	0.291948613348328
ANO5	blue	0.685415170446379	-0.442019309571646	0.0857731734481781	0.219570557705837	-0.331161400743695	-0.294071223207648
ANO7	green	-0.213823717271627	0.670072664019639	-0.0473409272371041	0.0459118744183959	0.488047391805782	0.450825019820921
ANO9	yellow	-0.0785659347878746	0.24348271322856	-0.13456403357423	0.254718495056093	0.313726873550396	0.593315402148387
ANOS1	green	0.0878105928116212	0.460336244240516	0.0480254814558002	-0.104767182649237	0.487744860835247	0.154989030419039
ANXA1	turquoise	-0.204087598467953	0.553626233167522	-0.00121011558431317	-0.121564963802181	0.604776633283783	0.268147353387049
ANXA13	turquoise	-0.216449443854867	0.372014888899085	-0.113524947133719	0.44484772580812	0.326308477725856	0.187923809117308
ANXA2R	turquoise	-0.404516357858492	0.63056913460219	0.00855200236845812	-0.237294774748023	0.606791522223651	0.543772210641269
ANXA2R-AS1	yellow	-0.152565659555163	0.526309719034234	-0.0556128027504434	-0.109316998889674	0.532594748122848	0.710952394321
ANXA3	blue	0.623548192840029	-0.251343017905076	0.162162459621186	0.251790248173178	-0.239556711478193	-0.219696853018011
ANXA4	green	-0.335685136526011	0.626043505889208	-0.0722137568962264	0.146242387721741	0.566909189224361	0.29670404156214
ANXA8L1	turquoise	-0.137036189944875	0.126324432365043	-0.0407435326436709	-0.139222611023991	0.389979126203773	0.330790915545772
ANXA9	blue	0.750235481712054	-0.296301558623167	0.085361741271464	0.576769952303437	-0.28481325929196	-0.154632069086098
AOAH	turquoise	-0.377323636523376	0.638795273913531	0.0046457953769133	-0.0305523239210663	0.89761957287251	0.388590728596217
AOC1	red	0.154719524280459	0.211222879504831	-0.0354345340672791	0.496829653073367	0.110325681079405	-0.0102671944198947
AOX1	red	0.213890687843989	0.143852639676726	0.243184173100628	0.608033683004928	0.0942725850130007	-0.0705265305938015
AP1G2-AS1	yellow	-0.119462039698574	0.344418582282658	-0.122439878925467	-0.0289243647209453	0.366310855744656	0.913710104814528
AP1M2	blue	0.584807714889576	-0.463241291328694	0.140652045491432	0.437832456603135	-0.41279920303424	-0.336096795895526
AP3B2	blue	0.401202725856538	-0.184821587598941	0.117864883585995	0.00872085798203331	-0.117725418604777	-0.0816627844113792
AP3S1	green	-0.240848773356634	0.669003480704344	0.03237714646779	-0.0726668024697999	0.640909209821382	0.320001115164862
AP4B1-AS1	yellow	-0.148892946014057	0.347287406213645	-0.0523966766244338	-0.11516708522993	0.427197189888784	0.845883054248464
AP5M1	blue	0.77339827630966	-0.137825663847759	0.0875949978324755	0.479829229854122	-0.278351904273995	-0.240899927329918
APBB1IP	turquoise	-0.519244767974027	0.59134302261607	-0.0611924405896497	0.0883689426582408	0.782385629094635	0.384447171668927
APBB3	yellow	-0.159498657615801	0.395808071456404	-0.0903040260489516	-0.0361501908961614	0.408263587169776	0.88458607402665
APCDD1L	blue	0.453433222512368	-0.0673773275785192	0.121887664397738	0.037114643245014	-0.0761357033966655	-0.137082842159523
APCDD1L-DT	blue	0.577659105582482	-0.23285295186111	0.129723176564603	0.104239287339569	-0.212641392214267	-0.13464320843498
APEH	blue	0.785510775919581	-0.33003183525705	0.105096289523924	0.425796150523507	-0.251248196822437	-0.295868366087673
APELA	blue	0.582067278703009	-0.41558558400752	0.131303494688707	0.385630593584097	-0.346137655384715	-0.336682861614165
APLN	green	-0.401873017179045	0.766237560218948	-0.0684357986441057	0.0166095664772548	0.489455282664143	0.31451873275388
APLNR	green	-0.157628685730206	0.693246373413662	-0.0596057201134229	0.13682386593917	0.349534764166768	0.129087725175385
APLP2	blue	0.667615056697372	0.00198014202930473	0.12686026093449	0.293011262975662	-0.10589409603934	-0.19298642376082
APOA1	red	0.212149974273649	-0.152346989367107	0.102476923751594	0.273957678054806	-0.0610836236899586	-0.0526295252735809
APOB	turquoise	-0.187299897650524	0.266485669416489	0.108783875501736	0.0985598812269103	0.336856841457065	0.066768850096855
APOBEC3A	turquoise	-0.135228010760694	0.435035176427179	-0.0764398165316007	0.0815727854231109	0.457857948149805	0.312116816656681
APOBEC3A_B	turquoise	-0.135228010760694	0.435035176427179	-0.0764398165316007	0.0815727854231109	0.457857948149805	0.312116816656681
APOBEC3B	turquoise	-0.081846193490235	0.19639204849907	0.045159429133194	-0.133759595883827	0.417819670756773	0.15031652673187
APOBEC3C	turquoise	-0.368100431220329	0.636228052769598	0.0161049375029132	-0.142490473976269	0.843487709670559	0.400417908175776
APOBEC3D	turquoise	-0.335799565733629	0.535684995893434	-0.0448443609922506	-0.147623892355671	0.832409000309385	0.637495885776531
APOBEC3F	turquoise	-0.159587450227396	0.625271456869974	-0.0642864070444246	0.0749412377958871	0.735641730699975	0.565812566704808
APOBEC3G	turquoise	-0.440491666488728	0.58099009546825	-0.0180842288243162	-0.148101081441889	0.87351193181128	0.498204616877997
APOBEC3H	turquoise	-0.470355978374711	0.528104863129102	-0.0268978478507517	-0.242726025008312	0.830198580594099	0.593895166140343
APOBR	turquoise	-0.308341713547774	0.562126423970516	-0.0478423442396207	-0.0632580336819241	0.791483702103946	0.450079433939965
APOC1	turquoise	-0.636790453239097	0.382790449619548	-0.0181562758413165	-0.29842960063926	0.735561269227577	0.35388378617936
APOC1P1	turquoise	-0.456737978325287	0.229266072197555	-0.00168414387658956	-0.259372364504516	0.597127995622417	0.333982194959346
APOC2	turquoise	-0.296902488887103	0.182427416235593	0.0144918792115654	-0.0298682831447149	0.601886722560571	0.38469595289336
APOC3	red	0.260407345237739	-0.291049729979438	0.0988857679168207	0.408994194985215	-0.13814860055404	-0.162996257848315
APOD	blue	0.451406739723341	0.0682153101070122	0.0586889846396514	0.212810669090262	-0.194975878340985	-0.133950799314685
APOF	blue	0.382866799092284	-0.260956210718951	0.100121687448466	0.135393835998839	-0.193874548249276	0.0169034623742222
APOH	red	0.219188857105704	-0.196603153911502	0.228177148124242	0.344557873034666	0.020366098529288	-0.142553807089325
APOL1	turquoise	-0.203481042489035	0.344675980637849	0.0839709111209847	-0.161911387435724	0.633632948942109	0.298620534846153
APOL2	turquoise	-0.170519813652676	0.337901287549156	0.0129526636844553	-0.178208963227569	0.643345496138198	0.417474339663992
APOL5	green	-0.350480448513375	0.724823481733524	-0.0578714667051513	-0.191900218852979	0.441734293266956	0.429898624409966
APOL6	turquoise	-0.130554643730159	0.513805728987631	0.0118295121718367	0.114991990566996	0.735231189989363	0.300652001438939
APOLD1	green	-0.150277310454193	0.738533664874689	-0.1136242859058	0.114373167375891	0.294411131813669	0.262095569732674
APOO	blue	0.71472320661074	-0.479135885829428	0.100800923079914	0.301779589012286	-0.397916402532998	-0.368759235993466
APP	blue	0.576280810805633	0.281743087785398	0.0366447261417792	0.394750093795669	-0.0421401940090218	-0.148307811927923
APRG1	yellow	-0.135163728755817	0.262474978677242	-0.0474364528145644	-0.137607892487352	0.311200838351719	0.832609093853808
AQP1	red	0.301136676052674	0.252711191003949	-0.00482940994800739	0.678776016746064	-0.0532026255263396	-0.0720443855424261
AQP2	blue	0.812046803231611	-0.483867281814322	0.117306864198945	0.46668467387737	-0.540491459303953	-0.456603913889354
AQP3	blue	0.463240765804583	0.00678886530057185	-0.0101420513278554	0.520388488806655	-0.0654459471090463	-0.128911411572606
AQP4	blue	0.297814368057801	0.206761485841556	0.118383424953763	0.445678547565324	-0.0927387701434433	-0.0471829204304648
AQP5	blue	0.769023443152035	-0.466328461960908	0.104459109125726	0.232341677542468	-0.533940936737126	-0.357645797149096
AQP5-AS1	blue	0.827781491725021	-0.602081564950011	0.109831649224487	0.336358605449338	-0.605239218694205	-0.412131389900398
AQP6	blue	0.777143218728188	-0.611517647069036	0.0915282943636121	0.307151659693662	-0.59553514591799	-0.405724780760595
AQP7	blue	0.38217635310519	-0.0918253812016589	-0.173666470885605	0.617111329247787	-0.231814216018741	0.0740927380561709
AQP7B	red	0.307906899242281	-0.100981730695248	-0.00741857859584226	0.562476950765908	-0.0499118290969756	0.142248604865998
AQP8	yellow	-0.199419785491114	0.255259847744039	-0.00787211221718308	-0.184157941593872	0.29248070387195	0.550111149110181
AQP9	turquoise	-0.25799354103484	0.288627755951026	0.111481465235518	-0.236770412759586	0.537393790892026	0.150813234414031
ARAP1-AS2	yellow	-0.131277558787268	0.346404198486865	-0.0605585688256399	-0.113435945067939	0.426632556087566	0.793999441835969
ARC	blue	0.40045680465785	0.18865628793001	-0.0312200801881156	0.309381066525137	-0.18814421544243	-0.0235237277274259
AREG	green	-0.0989844201016425	0.353304901559637	-0.0272811753179871	-0.157331409681558	0.237549344532156	0.202516000268432
AREL1	blue	0.835824162919109	-0.137084415805381	0.082824761569409	0.367524927908322	-0.189739168138177	-0.0926532297294839
ARG2	blue	0.528498047789752	-0.214420907857535	0.0522548333151453	0.254304784111443	-0.363791286327188	-0.225474231321632
ARHGAP11A	turquoise	-0.215938132703874	0.479464682920404	0.000155935036708497	-0.169429533274846	0.685899927465025	0.378724457079259
ARHGAP15	turquoise	-0.387917495574981	0.721631534390745	-0.00501957128195109	-0.0869513363637845	0.84260449755366	0.424060656424122
ARHGAP22	turquoise	-0.531757819751569	0.657158472892412	-0.123094162449514	-0.273700804277179	0.835364136905729	0.593356438794773
ARHGAP24	blue	0.671030121042864	-0.0200917099270653	0.0576635797893431	0.701293493369905	-0.240065357643678	-0.171537446576213
ARHGAP25	turquoise	-0.329424975111161	0.81886967749117	-0.00890184584333984	0.00675975110934614	0.827256350538621	0.492796417278745
ARHGAP26-AS1	yellow	-0.300017627786669	0.317185277161886	-0.088054758569687	0.0353185855705137	0.407042892945784	0.492618563657095
ARHGAP27P1-BPTFP1-KPNA2P3	yellow	-0.216987198698483	0.473353004736358	-0.109663625220612	-0.0870780059182439	0.458530402812355	0.92365322182691
ARHGAP30	turquoise	-0.308768712104279	0.642046224824383	-0.0177160934316745	-0.0314865559705223	0.928324082163279	0.484165634438832
ARHGAP33	yellow	-0.285994235086	0.466347615615382	-0.109674844976211	-0.0586806786689206	0.42569381849025	0.886310164161147
ARHGAP40	blue	0.498512857936562	-0.374091614842141	0.0667527948561461	0.0906309843034317	-0.221316940830229	-0.0918865124987494
ARHGAP42	green	-0.0752383351312543	0.667115410810746	-0.0364706649706144	0.255073886464716	0.440682079596988	0.280237699942601
ARHGAP42-AS1	yellow	-0.167573869389805	0.386327944311477	-0.0996114280034979	-0.0386437088568878	0.238755726082924	0.502870603393167
ARHGAP45	turquoise	-0.248972824248245	0.567658459862797	-0.0393211287178348	0.00444309131823981	0.825627680913073	0.579182099931005
ARHGAP8	blue	0.541089540181105	-0.0692915268339743	0.0131581813086621	0.309403114687921	-0.271472854717488	0.205036935556335
ARHGAP9	turquoise	-0.450575911472837	0.552263071584143	-0.075146076096871	-0.146709687583459	0.917499910313441	0.663170700781605
ARHGDIB	turquoise	-0.340488509213404	0.846569925623945	-0.0144122327247452	-0.123585378297758	0.774062739999626	0.413709720108546
ARHGEF1	yellow	-0.161454981048721	0.653731527122969	-0.0969460355911217	-0.00212659100282206	0.690408845737796	0.797930362322302
ARHGEF2-AS2	yellow	-0.122233923797706	0.250408946608155	0.0615524571189271	-0.2273934807727	0.433855815601553	0.764835089178708
ARHGEF26	blue	0.554099478265405	0.134174006120567	0.0329211947505534	0.304588979803328	-0.171963509907958	-0.0965473826024112
ARHGEF26-AS1	blue	0.589472881853527	-0.287875053877956	0.0466354568126607	0.19005810923715	-0.389010060178618	-0.133111898216432
ARHGEF3	blue	0.694125310550831	0.0660493165773108	0.0772687577235272	0.484800423203205	-8.39960922072573e-05	-0.146852030896739
ARHGEF38	blue	0.63934279502811	-0.269942928066848	0.147537792512343	0.266000533906346	-0.251933919146684	-0.111652271884688
ARHGEF39	yellow	-0.549135825035718	0.630924307136638	-0.103213768546651	-0.226681324034781	0.696703950172682	0.776505655865777
ARHGEF4	blue	0.502472674075049	-0.206706046939957	-0.0209638374850508	0.21024422516795	-0.0597552393000688	-0.0431118219604259
ARHGEF6	green	-0.0710804716698345	0.695843878430138	-0.00544802818205267	-0.0436800080957055	0.687452411647247	0.414470026489316
ARID3C	turquoise	-0.225578292240064	0.309968606496361	-0.00998978522107716	-0.306081676577664	0.330012570722706	0.321699707925715
ARID5A	green	-0.281561680467328	0.692286486525488	-0.0988046866526402	-0.119274575302776	0.656521822001764	0.556313495983052
ARL10	green	-0.0816467357961457	0.598203359294814	0.0254088865566252	-0.0217674972881477	0.454897268564477	0.460480135927996
ARL11	turquoise	-0.346151925663694	0.610237002542392	-0.0269553010023671	-0.168324772772595	0.866096913419563	0.384417990448219
ARL14	blue	0.392855082349262	-0.247016780834951	0.13832658231235	-0.0621019689824654	-0.0783728828096384	-0.152349830233867
ARL14EPL	blue	0.536730949773185	-0.464727823346736	0.138197151787538	0.00715917951868476	-0.314670693081901	-0.206154106156482
ARL4A	green	-0.125335918653356	0.625196145061448	-0.0644225246075746	-0.180954430155953	0.447581169615399	0.263495548900199
ARL4C	turquoise	-0.187522381721289	0.533181207739973	0.0116063327571476	-0.246869769272964	0.673788295204414	0.281626118928797
ARL4D	blue	0.771075144667635	-0.46194490066067	0.159107199698278	0.137172148086684	-0.51480619523052	-0.399221619079912
ARL6IP4	yellow	-0.228741462581231	0.279093606781531	-0.111001082496037	-0.141830738901269	0.36036191986744	0.734841067483321
ARLNC1	blue	0.446793382628512	-0.0950900565624805	0.11568980415156	0.126180667535572	-0.0640315415372337	-0.00975020823236057
ARMC12	yellow	-0.241250011500906	0.250518961121842	-0.0269258866155958	-0.252013374344578	0.43832141548762	0.633087594936492
ARMC3	red	0.18693569430429	0.0263185528078862	0.087101520872735	0.410418917487635	0.182083877288843	0.00562781248684481
ARMH4	blue	0.856191745573302	-0.346742558654071	0.137397253916683	0.403017672031427	-0.41303796332087	-0.412681156720382
ARNT2	blue	0.648351827933796	-0.15123784760257	0.190961527136448	0.317124501626453	-0.294891961492544	-0.213196573089248
ARNTL2	turquoise	-0.0614743503975107	0.471048018663324	0.0257225719939766	-0.173598185597693	0.688077484288813	0.281513904921647
ARPC1B	turquoise	-0.171189177908232	0.44275549125226	0.0307088534173936	-0.232380700718118	0.730959368424279	0.30376356352785
ARRB2	turquoise	-0.304560522155396	0.549964798266391	0.0201763695760412	-0.152454985378863	0.809406962852543	0.513823795605177
ARRDC2	green	-0.424837718958076	0.72718265301554	-0.0446785440500412	-0.0645280165441711	0.602528445656982	0.590895143885897
ARRDC5	yellow	-0.452371307372487	0.461551379899308	-0.0775523411704963	-0.185754515642681	0.761479846504252	0.77662796520619
ARSI	blue	0.359189599621626	-0.160079976796782	0.0622297212265716	0.0157393845401921	0.0531789233346404	-0.153168989858645
ART1	blue	0.388542443954859	0.0484419734450812	0.0579193183479787	0.284310664220693	-0.0197249350817008	-0.0237465028401969
ASAH1-AS1	blue	0.484399435517096	0.0520585310876235	0.0159678323472635	0.570219945735668	-0.0889134763656428	0.0692987938422862
ASAH2	blue	0.382428923595682	0.0933398142367289	0.0242534298262347	0.41274869388676	0.0196915268552744	0.0175442606057837
ASAP1	green	-0.0073118467190637	0.777043962662207	-0.0398979602013695	0.0335147316572302	0.578732837037236	0.419243758780318
ASAP1-IT2	yellow	-0.347352449218884	0.314939461108645	-0.0853143418140064	-0.300927537577795	0.36841765599037	0.675771316649619
ASAP2	blue	0.620749887182096	0.258087878134051	0.11341810952494	0.416389720470827	-0.0379234589000722	-0.0188059881900999
ASAP3	blue	0.651870450873973	-0.242171005462756	0.0151321086920333	0.290346872912043	-0.193399608531665	-0.159718774474453
ASB15	blue	0.610726220761512	-0.396036796345036	0.0985744013985994	0.561910108930751	-0.385775992421081	-0.118948959792552
ASB2	turquoise	-0.229649502174266	0.423222951025529	0.0476842687644724	-0.0273842873688189	0.763362700089106	0.405957455376284
ASB4	grey	0.14466503660903	0.0257377684276851	0.0445291590766487	0.182873911830709	0.00178883283676488	0.00686268436845489
ASB5	blue	0.634931161914825	-0.548984390486176	0.10294118543487	0.162929825972386	-0.456964616853457	-0.255091304332883
ASB9	blue	0.563925691497087	0.0431620542713908	-0.00930375325409875	0.529415589124172	-0.179625379111492	-0.121884982111236
ASCL4	blue	0.56429004574499	-0.419778505634946	0.163115645655742	0.164088681697497	-0.389798279249843	-0.180860661702507
ASCL5	yellow	-0.14409967808313	0.435021901752411	-0.126660146034152	-0.0691016605756228	0.384355428649809	0.600951869461715
ASF1B	turquoise	-0.422403844914956	0.466498655395714	-0.0800347853808761	-0.254349783125809	0.707914845606097	0.366865104985913
ASGR1	turquoise	-0.2326556137657	0.372119865369465	-0.013038649347542	-0.11505582611221	0.598004995926736	0.425207768414062
ASIC1	blue	0.447670084264857	-0.268087192323944	0.0538485631729012	-0.0951791530824079	-0.129142669743565	-0.062139371798055
ASIC2	blue	0.557644795433879	-0.317608424422904	0.147984079860781	0.00261054348374258	-0.252348500675144	-0.241690433016162
ASIC3	yellow	-0.234659990562933	0.253310837054048	-0.14627296622322	-0.0716769471007477	0.387956834209854	0.786353802238215
ASIC4	yellow	-0.195143914855073	0.284964777709151	-0.164306440298526	-0.190712920658045	0.275427238109827	0.662396305676643
ASIC5	blue	0.393645198163252	-0.320611515694767	0.0685892369169125	-0.018967799209817	-0.225524053951513	-0.029278319341315
ASMT	yellow	-0.201115281461532	0.291489280049058	-0.137558298147342	-0.0958419090479756	0.433581297385289	0.614428378298151
ASPDH	red	0.206928042757866	-0.0954723341749231	0.0757340929404743	0.738217430369055	-0.0603917428042008	-0.0199180972917309
ASPHD1	turquoise	-0.462387230815566	0.54514826781159	-0.109695896099183	0.00768617198761078	0.626345308405136	0.396741824561723
ASPHD2	blue	0.495327686362909	-0.184096943744021	0.0776775348657322	-0.029986578723091	0.0555558146097189	-0.0740989580520046
ASPM	turquoise	-0.424917501760217	0.517875893889427	-0.00557567761485896	-0.250409923917455	0.730649892017772	0.445157647918865
ASRGL1	red	0.308215103678729	0.0979176654716836	0.068854343779499	0.670717961224305	0.0217513090085533	-0.0139119722111271
ASS1	red	0.397002254352991	0.0236572278175901	0.0276041339432921	0.671686364209244	-0.10813211753167	-0.173036869394075
ASS1P11	blue	0.294304088004995	-0.132377953535529	0.0585406706744129	0.377060427141161	-0.197224173004206	-0.136481897319636
ASTN1	blue	0.490452248388149	-0.0894558721778085	-0.000565964667126519	0.255898616407385	-0.17998433517385	-0.0964677975194794
ASXL3	blue	0.332845024737602	0.201499866070338	0.0799800013120902	0.350814630084561	-0.143938166775538	0.0587492350782438
ATAD3B	yellow	-0.125511703042062	0.268924464767563	-0.126445805015796	-0.122095473809412	0.334967400563565	0.834487681287059
ATAD5	yellow	-0.13860247111471	0.505394301666882	-0.0627134562963273	-0.0635474867455442	0.574714260318586	0.788388763046204
ATF3	blue	0.382906804316708	0.116031879006555	-0.0133839136539601	0.183458250221647	-0.040866864401569	-0.00212673540507825
ATF7-NPFF	yellow	-0.22086847939832	0.473405841406758	-0.085573220299355	-0.139933511542436	0.47121454776158	0.90958150522434
ATG12	turquoise	-0.177825933303306	0.679207024397243	0.0121274544785642	-0.0712231906027165	0.641889543736642	0.562014242929054
ATG16L2	yellow	-0.280120705813298	0.50467642138659	-0.114909021718971	-0.103174520052064	0.514217211925579	0.947203951259793
ATG9B	green	-0.296477619026587	0.481916927829106	-0.032727022495847	-0.239177079105113	0.361823634914791	0.369958781609536
ATP10B	blue	0.55263800744765	-0.185694687187299	0.118762683832244	0.0268532311834964	-0.155031665272288	0.0104582985256314
ATP11A	green	-0.0441622871852536	0.694606692939137	-0.066545737807831	0.339343903022625	0.385045574520545	0.347676329358933
ATP11A-AS1	yellow	-0.193794343591367	0.353383034596519	-0.0426129795441863	-0.0350001881393474	0.274168791213643	0.622519256691262
ATP12A	blue	0.827078516277028	-0.486525938259334	0.141252800382875	0.475341712226117	-0.517867201130844	-0.408514483789998
ATP13A5	blue	0.522612844139994	-0.322893519697097	0.156839499683901	0.0497092877957167	-0.399339730826366	-0.0346600193458295
ATP1A1	blue	0.864318536156805	-0.317262203320534	0.153845474130749	0.421457756709074	-0.433100523472053	-0.414324496338395
ATP1A3	turquoise	-0.109740918297623	0.147793445754449	-0.0116830910852692	-0.129410490573622	0.52410543227855	0.24749485153304
ATP1B1	blue	0.599218564398867	-0.0946885899184831	0.0665370036760911	0.511453257733869	-0.232698641569193	-0.204913402595916
ATP2A1	yellow	-0.220970718815861	0.264830305842435	-0.0988294716739595	-0.0889743150698907	0.337493971803173	0.856269224066893
ATP2B1-AS1	blue	0.673265563181683	0.0516989564454191	0.0459116782394619	0.214205873353719	-0.192839322300039	0.041574293358009
ATP2B2	green	-0.164189973298363	0.447873505282429	-0.11091159991255	-0.062208829641156	0.192270740778965	0.309600910364329
ATP2B3	blue	0.576117809260822	-0.326777962621077	0.0722766822934512	0.233534526458758	-0.26928908058708	-0.118757767736046
ATP2C2	blue	0.642341570121496	-0.417641332697945	0.139215660700112	0.250317745587568	-0.331023522827547	-0.000603605312507294
ATP4B	blue	0.730833044445262	-0.405846470043335	0.0792808393711531	0.343591028859969	-0.559284118533727	-0.259898623429257
ATP5F1A	blue	0.761380875782199	-0.272012072585367	0.0632841378504937	0.523084696405623	-0.361800061481701	-0.339428331870586
ATP5F1B	blue	0.707935647786086	-0.169274685188627	0.0728291893068082	0.443254191814273	-0.230792560779971	-0.289026911848113
ATP5MC3	blue	0.563052078850607	-0.225579983317183	0.0431010677687432	0.504134525640843	-0.17305979926302	-0.301623014123835
ATP6V0A4	blue	0.807013032231548	-0.574887060214332	0.120580482860865	0.260280584957661	-0.617789812963008	-0.416905649697074
ATP6V0D2	blue	0.738700105961873	-0.551036304297602	0.209008227782634	0.238371790515382	-0.488658371813503	-0.430384668892799
ATP6V0E2	blue	0.609796472951885	-0.435799603726347	0.0264798619995202	0.36319552356426	-0.280959209313736	-0.288434899670265
ATP6V0E2-AS1	blue	0.662266528734783	-0.451586721908406	0.0452258831968295	0.123129892785602	-0.332320974614444	-0.0855242139492141
ATP6V1A	blue	0.731819468219206	-0.24348378231301	0.0389581315453008	0.413952037412176	-0.284910737094912	-0.300606502897232
ATP6V1B1	blue	0.779980971217395	-0.549938455198645	0.0567053550889805	0.287531175215818	-0.643835123680899	-0.318133438527485
ATP6V1C2	blue	0.779735512174394	-0.53989289963223	0.0950021904226892	0.256917857437494	-0.494411522739378	-0.13813916596663
ATP6V1G2	blue	0.566401891226871	0.11280066853774	0.00914597029500864	0.472072281542286	-0.115034988114331	0.116263781144583
ATP6V1G3	blue	0.770366766813982	-0.647343412070503	0.118596055596227	0.267960786380986	-0.654290203815819	-0.483384869514143
ATP6V1H	blue	0.782930314061634	-0.312789266520175	0.0797774043415237	0.397125714777535	-0.316071386364114	-0.345452062096111
ATP8B1	blue	0.671220363307357	0.189624058951805	0.101947065642784	0.21437686056786	-0.169553586617312	-0.153212967349278
ATP8B3	turquoise	-0.486522593558348	0.438567303985582	-0.0278808978291687	-0.277427162408425	0.62186524161863	0.429123955699364
ATP9A	blue	0.642237443700883	-0.0871612642842487	0.0769493302839568	0.226486047354552	-0.141458889110997	-0.177263328823779
ATRNL1	blue	0.661244851830574	-0.237956155060814	-0.000758669494594518	0.223307111439862	-0.225347525578679	-0.243554650791614
AUH	blue	0.65514427526962	-0.160175684877796	-0.00239421452544892	0.582669245231589	-0.35283108347165	-0.171020486528202
AURKB	turquoise	-0.478291771890875	0.456767034522618	-0.0334059166025431	-0.385306982462674	0.750407029254728	0.51523770923269
AVPI1	blue	0.604329433082769	-0.109511509306599	0.093483936887127	0.277449929284262	-0.110964235262811	-0.116989498997699
AVPR1B	green	-0.288481858711064	0.622345193244324	-0.166397495440063	0.357102153994458	0.482027938863588	0.383631458148674
AVPR2	blue	0.658477892670104	-0.048513603759361	0.0178280981594486	0.413788934187035	-0.342557524133502	-0.209753338553089
AXDND1	blue	0.458729521791511	-0.239461858313096	0.100532416060761	0.439483583225278	-0.150229862191084	0.205677154462924
AXIN2	blue	0.653132282566573	0.0393889879582662	0.0801477938304111	0.170976549456749	-0.0620729821892222	0.0410389614806328
AXL	turquoise	-0.252035980187806	0.686031158364238	0.0517034003174793	-0.177417157273743	0.73822266527447	0.343619808261946
AZGP1	red	0.0923515453371609	-0.0840998139286037	0.0276183456098749	0.57120903763083	-0.102293843030181	-0.085260813926742
AZGP1P1	red	0.304138319621168	-0.248146663319319	0.0133862555432434	0.62657961488727	-0.195496578030708	-0.11199902394475
AZU1	yellow	-0.216869158181109	0.263586905616769	-0.0854535381561198	-0.129396475334471	0.391675392943706	0.458121842502755
B2M	turquoise	-0.16455911421515	0.512217259683379	-0.0280189454188752	0.0227733752356373	0.653223589980609	0.245467225917484
B3GALT2	blue	0.515072717649593	0.00505184377977835	0.261589998730059	0.431626301310157	0.0416147829344333	-0.0556709084894063
B3GALT9	blue	0.624031033743659	-0.0225910439842818	0.016352870133605	0.464885183644026	-0.0683755402851763	-0.119729594689094
B3GAT1-DT	blue	0.359138089866771	-0.103598732259953	-0.0977459218347844	0.380753400783253	-0.203520082566489	0.0739648950943614
B3GNT4	turquoise	-0.319696133585827	0.407632124787254	-0.119930967731456	0.0720593318410644	0.420734474748168	0.252978102704001
B3GNT8	blue	0.60709287960668	-0.221076931267208	0.146071524087521	-0.0452081926348902	-0.181103567989469	-0.182046566820058
B3GNTL1	yellow	-0.213828352321667	0.416276655145191	-0.0327026779635904	-0.223228351109259	0.607319243498194	0.744055730571346
B4GALNT1	green	-0.161898289935327	0.526781996140561	-0.0518153526240965	-0.374839572012031	0.30453515070646	0.266723305882562
B4GALNT2	blue	0.657969239467869	-0.375438098534047	0.165208739810118	0.223213202927402	-0.344064732330806	-0.310016258912583
B4GALNT3	blue	0.72839191282927	-0.461784882186217	0.122903148512491	0.134053188755967	-0.460721527063152	-0.303665020102075
B4GALNT4	turquoise	-0.14341271857651	0.189307141336477	-0.0358513662678153	-0.304487958482787	0.233554379826928	0.201743349904711
B4GALT6	blue	0.494433183958347	-0.124226946378422	0.0291212487415476	0.300834592410546	-0.199985400466175	-0.133439268286329
BAAT	turquoise	-0.198534375125536	0.266775454622173	0.0791630877983439	0.134940255724727	0.38304690434013	0.1998386813712
BACE2	blue	0.506313637713005	-0.172603382058927	0.247282977030262	-0.117293924379818	-0.165727242890602	-0.198339168189657
BACH2	blue	0.650673119389586	0.0346039951694923	0.0844986156575259	0.24528008442629	-0.0804254312119284	-0.0591177629909928
BAG1	blue	0.731387462056088	-0.215205067449193	0.0574808436224111	0.378440035089641	-0.410837963835817	-0.30840618879693
BAIAP2L2	yellow	-0.263785201439233	0.338329695287774	-0.0986578709588145	0.494443957287446	0.37074049867152	0.444149351284707
BAIAP3	blue	0.535695605492807	0.0187867016610887	0.00219208245992357	0.463545108455837	-0.263018761519074	0.0144013810229413
BARX1	turquoise	-0.131901316699039	0.181792243639917	-0.0707218703671102	-0.304827592352337	0.224116257385993	0.120773020953172
BARX2	green	-0.291434289109869	0.597211821719492	-0.0621145327735122	0.146661504427818	0.383145008414001	0.348045468605985
BATF	turquoise	-0.518623216447956	0.488514190682628	-0.0493050514732381	-0.266024106997115	0.878218475741005	0.443829406008058
BATF3	turquoise	-0.44213349284959	0.647041025241852	-0.127393563332396	-0.12522352062776	0.699728133688189	0.524998254131468
BAX	turquoise	-0.229458251056937	0.605718752512013	-0.0668771650215914	-0.0536387289072073	0.698723356511486	0.491659247764502
BAZ1A	turquoise	-0.234332108074123	0.714457685079617	-0.0555188972953856	-0.0782875990438735	0.70624047651346	0.564493916639494
BAZ2B-AS1	blue	0.617246804450323	0.010097978715633	0.0279165383498431	0.32184282308299	-0.00509048281051651	-0.0558118114625435
BBC3	turquoise	-0.341077228128132	0.474208550791277	-0.0364443071545597	-0.227596329134163	0.557483168903455	0.492596015472405
BBOX1-AS1	blue	0.250161770541381	-0.144238974382899	0.0269087853815481	0.179406115374532	-0.0843177489702147	-0.0341906293414201
BCAM	blue	0.669416427168411	0.00743807296278345	0.104588047542058	0.390173408632554	-0.329642847920238	-0.173066426791243
BCAN	turquoise	-0.234391541416599	0.38215276450483	0.0133340474934985	-0.035482186050555	0.426186587595046	0.324141800053493
BCAR3	blue	0.647406914184663	0.0727445667597907	0.0430983273813134	0.469320442297109	-0.213839961324072	-0.108673980885713
BCAS1	blue	0.504583519464331	-0.306207105423379	0.174972293176705	-0.0370860986619881	-0.215026841756412	-0.144757088569285
BCAT1	turquoise	-0.0528883811006118	0.412223347199721	0.0562632778140263	-0.261883403350921	0.472920351403162	0.130443068404449
BCHE	blue	0.413154175452229	-0.0389335374616873	-0.0435243505959451	0.302509577340388	-0.0492200054488261	-0.175577326651607
BCKDHB	blue	0.718019400499706	-0.201334074736068	0.0473571165627212	0.516994440102648	-0.322263976675861	-0.219460719269965
BCL11A	green	-0.123109336832981	0.545735453133829	-0.00879154550231192	0.0424897840082119	0.360555556556085	0.302296773786713
BCL11B	turquoise	-0.228028681212244	0.549752520155565	0.0258032886726115	0.022267365962575	0.80323134226169	0.464082027376717
BCL2A1	turquoise	-0.403545871438545	0.382877615088386	-0.00315483181963027	-0.248968861670783	0.774512027006992	0.301566353823662
BCL2L10	blue	0.512534382565468	-0.194359751203754	0.103249566639647	0.366881011222444	-0.333435623591888	-0.205471205621801
BCL2L15	blue	0.47195358433755	-0.0443005555288684	0.115585664517219	0.0645460642248935	0.00417886912060359	0.0958572209344607
BCL6B	green	-0.0677170836670734	0.824614419167879	-0.0206782001939984	0.0867143197266379	0.334597110987683	0.276425055694881
BCL7A	blue	0.647532995463989	-0.10796141211989	0.031951536719412	0.502660808135738	-0.209807524264723	-0.0872618090232844
BCL9	blue	0.728554466579693	0.0964474008035937	0.0819036960279704	0.439167821692333	-0.115214203137506	-0.0290286952817359
BCO1	turquoise	-0.184874794655831	0.404884733621257	-0.0696685226497516	0.368545650194403	0.473376551589661	0.24950230364851
BCORP1	turquoise	-0.163574820900601	0.168536016144996	0.750329749603603	-0.124445935114954	0.373220248855845	0.303750415176726
BDH1	blue	0.705150773849528	-0.469287246035916	0.092205663718777	0.196863779486489	-0.403354709353713	-0.301418267574788
BDKRB1	blue	0.470138716715535	-0.243358093558373	0.136233369559302	-0.243992439809689	-0.271035351652492	-0.134870508770198
BDKRB2	blue	0.558233548588579	-0.0437715059486225	0.156955255475268	-0.0464329717010007	-0.251358599493873	-0.255974292495173
BDNF	green	-0.109413145298825	0.547839707274795	-0.123795172389169	0.125698158571604	0.272655175343277	0.30028921938834
BDNF-AS	blue	0.670090945301428	-0.0775424321451428	0.109138982064576	0.523226618874291	-0.277398623502503	-0.00138307479363596
BEAN1-AS1	yellow	-0.107626400029273	0.211922983292802	-0.0730741689351822	-0.172869699789339	0.334733362939236	0.685489325456612
BEST1	turquoise	-0.249185003768054	0.63991432692554	-0.0604583189587723	-0.177513046943899	0.613998476864317	0.571347568119937
BEST4	green	-0.170325195953006	0.396997996058645	0.0468595774012842	-0.282612621843175	0.335312508377584	0.335002891995347
BEX1	blue	0.47886392504611	-0.0501813008093272	0.0441094123055377	0.352421126974621	-0.245103536028014	-0.153996356815735
BEX2	blue	0.505768569492959	-0.0601611320401276	0.0833114963527129	0.389209833651563	-0.143539472222433	-0.153189763831246
BEX4	blue	0.588029873999411	0.0497547734048551	0.0402258130968482	0.409506754378673	-0.122274018062934	-0.129953579028772
BEX5	blue	0.454127261451811	0.109614342908163	-0.0325652736434361	0.432627848383484	-0.256669501968826	-0.117186499552243
BFSP2	blue	0.335394288171262	-0.407165032401795	0.102125518127904	-0.06266393470439	-0.059514643765644	-0.104373941855396
BGLAP	yellow	-0.245377142862518	0.336113153594817	-0.0919698068335093	-0.0871650144605423	0.355547696083603	0.866519471049582
BHLHA15	turquoise	-0.208063457933594	0.3718816508945	-0.0596080941481029	0.138328128695193	0.513162375218242	0.217388925334498
BHLHB9	blue	0.685853598866637	0.0931521077283188	0.0302694434954399	0.505634525796803	-0.165317266778785	-0.0727224607758108
BHLHE41	green	-0.443967252438497	0.734109152616531	-0.085487342698458	-0.148307741337095	0.674180037248762	0.449711943398471
BICDL1	blue	0.518492194924969	-0.305543890296626	-0.0645460450637415	0.643594757121924	-0.162882663610678	-0.0171542792009099
BID	turquoise	-0.288967049208696	0.583609728414386	0.00771435794182709	-0.151034286445725	0.729907413805327	0.386638944504472
BIK	blue	0.620071195579388	-0.47313107133605	0.12517500385692	0.110347587920626	-0.356987130765973	-0.268439908723495
BIN2	turquoise	-0.331372122518735	0.548260451615724	0.0186908140199375	-0.147716758664107	0.869120666405161	0.535608628799004
BIRC3	turquoise	-0.368383848021898	0.512004329252587	-0.0199235194445824	-0.0799308264739794	0.738576765441569	0.396745751511877
BIRC5	turquoise	-0.463496919233836	0.431504575384245	-0.0287680918407212	-0.361483713329759	0.707683785088778	0.357682555165013
BIRC7	turquoise	-0.385217046355328	0.398536143742963	-0.0915725463313097	-0.0804622194202871	0.461958585053648	0.306090657366055
BLACAT1	blue	0.36192503986418	-0.100887892369985	0.164583642731394	-0.084763745212402	0.0424798102831479	0.0669090767968289
BLM	turquoise	-0.168262991182866	0.451406760950123	0.0125438704754768	-0.307160715902151	0.696182760667047	0.44510918309097
BLNK	blue	0.64395404179207	-0.229439325444972	0.1474597513033	0.252483119576397	-0.17935840935167	-0.147075555606655
BLOC1S5-TXNDC5	blue	0.466933418018541	0.0453272156611157	0.0943598636649215	0.191794929220919	-0.248501601976031	-0.158420846355078
BMERB1	blue	0.689740987845584	0.0883176261464822	0.106945320730431	0.352631335762856	-0.175144117002108	-0.115415397479259
BMP1	green	-0.361134278682973	0.721069230314774	-0.0284859407193359	-0.215193745432277	0.73491429565095	0.555479770671961
BMP3	blue	0.371684488526163	-0.0694541439399813	0.0405415295747142	0.109684352636	-0.133057900079703	0.00422552709471978
BMP5	blue	0.251911261461044	0.134965388288379	-0.0792949289655318	0.392634309942117	-0.145358468894035	-0.00085902372943919
BMP6	blue	0.573175950190012	0.21221224183624	0.0671049044754466	0.328364762656584	-0.136425041240771	-0.13748697334444
BMP7	blue	0.725195545616366	-0.541025225993303	0.110952117980107	0.274779410046138	-0.45881843053453	-0.370120743817078
BMP8A	yellow	0.00672794386157599	0.586536569358487	-0.0145196036752674	-0.14037561709057	0.437987929320721	0.58355717884409
BMPR1B	blue	0.702801211051094	-0.431629370460392	0.153196012942139	0.0354841481939018	-0.418988119845453	-0.300229105608324
BMPR1B-DT	blue	0.792124184434101	-0.585516327219872	0.119391594782993	0.256447516305889	-0.594389015075031	-0.354442088687917
BMS1P4	yellow	-0.0679193244792148	0.412742080057544	-0.0277344078899972	0.0507768341614396	0.442714310155632	0.819641669485696
BMX	green	-0.146152769791828	0.670277098467714	-0.0567937346732427	0.207463904636957	0.369303292238023	0.22664657274754
BNC1	blue	0.387633871862804	-0.224579093635044	-0.0579973141634877	-0.0582067440488646	-0.102080088132411	-0.12845374734192
BNIP3	green	-0.293380687865517	0.613488321966612	-0.0796132185986489	0.238743403233185	0.449978313254142	0.299184302626868
BNIP3P1	green	-0.244323552246864	0.489680217615817	-0.0865971558634925	0.215587034708027	0.353807964882072	0.233805311426306
BNIP3P15	yellow	-0.138857512614763	0.269111889881308	0.0180957742204237	-0.0680544802981939	0.221059943299545	0.527258897826823
BNIP3P22	yellow	-0.14612005031708	0.288731302355188	-0.10558478669739	0.0520538802520654	0.323107551738664	0.613688335989398
BNIP3P30	blue	0.502214094239037	-0.234463370499517	-0.00809357512800699	0.135818816369116	-0.331592337692725	0.00668831914624538
BNIP3P9	blue	0.432649474373711	-0.0421513168420207	0.130280116212629	0.195733410841842	-0.142685534699037	-0.0159459128586983
BNIP5	blue	0.313674513386655	-0.343068363910263	0.0394446620916636	0.0939825357479419	-0.0610576094985303	-0.00955032370116212
BNIPL	blue	0.475073502039263	-0.312180132129772	0.0804737622536202	0.260190547375423	-0.201478729157617	0.268158953269839
BORCS8-MEF2B	yellow	-0.23382661897832	0.440067687173116	-0.0899973367960407	-0.200596791575454	0.498793811100924	0.794833074042297
BPHL	red	0.560032251752338	-0.0217056849295032	0.0225872052853665	0.843580625320221	-0.192817262021207	-0.0739060604770876
BPI	blue	0.42047804241328	-0.0605573297069516	0.0969740607624956	0.400878602800577	-0.00830899966754731	-0.107784882281332
BPIFA2	blue	0.453139789206145	-0.380953617259256	0.0157568560194349	0.114051503652151	-0.312327341000259	-0.150111011205392
BPIFB9P	yellow	-0.0495038613013413	0.0986674298843539	-0.0365585958196088	-0.273038706271264	0.136378222682929	0.557785143454364
BRCA2	turquoise	-0.262475848407599	0.666795160544749	-0.0446440003989967	-0.119939623871378	0.725524580607361	0.520301125650791
BRCC3	blue	0.723431621025828	-0.123948118473387	0.0517448929906191	0.438100638334584	-0.108586928865571	-0.0954634959270581
BRINP3	blue	0.765791808944069	-0.476281873004555	0.0962423244476146	0.408687253444715	-0.447882934490632	-0.362356811123053
BRIP1	turquoise	-0.357901165496913	0.520137649347786	-0.0644794093623758	-0.0552077193699527	0.66813879610689	0.453826321953585
BRWD1-AS2	blue	0.58262925309747	-0.263728546574398	0.0844164785434614	0.373709355856824	-0.302423237257385	-0.0832870562488288
BSND	blue	0.82409543206848	-0.630419649881865	0.132829440989914	0.294240106000957	-0.662401723744696	-0.457761052638198
BSPRY	blue	0.605862245446257	-0.208157448031497	-0.00714219789437238	0.457157471925418	-0.398704521596289	-0.275537575625972
BST2	turquoise	-0.237110299294899	0.527177757058254	0.0437212591417767	-0.140726328383517	0.566870800114551	0.243809410551306
BTBD11	blue	0.437141103773843	-0.231043799956711	0.150000205202533	0.181540141963499	0.00241815968929665	-0.172076337858551
BTBD16	green	-0.551716682350125	0.62534257426103	-0.0468449340758941	-0.118861600452346	0.628589378663225	0.436907228796355
BTBD19	yellow	-0.228381055926568	0.620818620794503	-0.149816120897602	-0.0416997431254989	0.584165214294914	0.833108173700071
BTC	blue	0.655261763333855	-0.292409591170993	0.149048853890108	0.34381896967767	-0.225858094547317	-0.225031518770435
BTG2	blue	0.686351596343327	-0.102820847086969	0.0870327402775078	0.409594901187211	-0.18672846771631	-0.182426261302405
BTG3-AS1	blue	0.655754430646044	-0.219359441806182	0.172398369694244	0.0719889832546437	-0.331225540996481	-0.07536078233419
BTK	turquoise	-0.415136881411281	0.591567127020055	-0.0415724191197345	-0.101163551035545	0.909129416467931	0.444107181921463
BTLA	turquoise	-0.142400269770925	0.384788890678692	0.0743003991040811	-0.0306221115056032	0.764549420844936	0.350324706057309
BTN2A2	turquoise	-0.102455506422376	0.589923480063552	-0.0594670105296587	0.164488771387105	0.722197454463469	0.546403506443581
BTN3A1	turquoise	-0.291396272966786	0.637891871283199	-0.0740698759406984	0.0367348207762167	0.782350259636845	0.601820983751031
BTN3A2	turquoise	-0.375986990452033	0.594681720176304	-0.102645581151274	-0.0170764977818785	0.745168946558567	0.498715905102049
BTN3A3	turquoise	-0.16194981908466	0.622418214316539	-0.0607549039369388	0.12599943001923	0.745386761220343	0.487521317236307
BTNL3	yellow	-0.104745003068998	0.340805149495794	-0.00399190428338458	0.0855315164420025	0.230715522928896	0.43540608858657
BTNL8	green	-0.123969339288299	0.401996853529674	-0.0487411403463676	0.212188409998828	0.307407637745092	0.289510956879267
BTNL9	green	-0.141650137473956	0.632388620231607	-0.117107511745946	0.179456126442193	0.208471084222036	0.491113783240033
BUB1	turquoise	-0.370697432676508	0.401983182219914	-0.00476360230110006	-0.345231393090431	0.712110655397894	0.368366386025518
BUB1B	turquoise	-0.134763625684952	0.379725597096496	0.0249735144141357	-0.251508937630823	0.601530410413693	0.370403016657521
BUB1B-PAK6	blue	0.806072645839442	-0.552892969186587	0.10384640224928	0.262414677970174	-0.543856731398215	-0.256717460343106
BVES	blue	0.503142186313009	0.323213493735932	0.058983187073955	0.180852159817831	0.0332815478877635	-0.0317100201883159
BVES-AS1	blue	0.527923984357763	-0.000877289891304277	0.0934387804266886	0.127213645580121	-0.14606958751469	-0.059756143018564
C10orf105	turquoise	-0.221914842117703	0.592297312883788	0.00430938812043793	0.0658756668277794	0.663023442109219	0.455419994170244
C10orf126	red	0.312297273200959	-0.16668181482443	0.0256453158141903	0.528740779206975	-0.118630164258296	-0.0025433258452028
C10orf55	blue	0.584752503565944	-0.0238610275078088	0.081016228988445	0.1737212295241	-0.00733920062674447	0.0658754685681611
C10orf71	blue	0.685226427851832	-0.554309025316893	0.118630050364127	0.277655911237205	-0.52825067062745	-0.341095783487404
C10orf82	blue	0.675207605555193	-0.415037588554755	0.0342841988630307	0.249787091643164	-0.36164472691752	-0.135267197120541
C10orf90	blue	0.358386930796794	-0.17013480340216	0.0922726614703073	-0.139759889135786	0.00592043690980763	-0.0398632666347861
C10orf95	blue	0.567355760810046	-0.178446027307939	0.064692480903594	0.258727334062429	-0.143146786331596	0.197615228297561
C10orf99	turquoise	-0.424307006485524	0.256312758492427	0.288362588386972	-0.197463607685115	0.499544979740849	0.171889140153406
C11orf16	blue	0.640928436090144	-0.291878745676704	0.0663021251761246	0.151200118173739	-0.311856909269339	0.00764017212538166
C11orf21	yellow	-0.390042560181145	0.613849514584199	-0.119975101540922	-0.0350912702447872	0.759432031236491	0.760033561572519
C11orf53	blue	0.632181636043033	-0.492072338887859	0.120144787706414	0.047661874587072	-0.507200954809228	-0.294676121754926
C11orf86	turquoise	-0.249116488966381	0.159241276189861	-0.00676561249261236	0.101423738215471	0.360121802354733	0.12478116272021
C11orf97	red	0.151918850136862	-0.0747821774766272	0.199369087456049	0.419989381276147	0.102971486864244	-0.103451965474743
C12orf56	blue	0.246740700593031	-0.149828885683522	0.0502699344820199	0.148507413479235	-0.092513097811771	-0.06536169078255
C12orf75-AS1	turquoise	-0.399230720339417	0.438232863662305	-0.0264801155401985	0.158054666854294	0.576245142122722	0.512288716004362
C13orf42	blue	0.667398259380562	-0.378496704574121	0.0911534310537934	0.282196439364348	-0.435222375816767	-0.205761126651033
C14orf132	blue	0.633395845693189	-0.11927190651816	0.118896451985058	-0.0157638975396644	-0.216565580312923	-0.195521972647489
C15orf48	turquoise	-0.209330876122523	0.313358145034537	-0.0358230854705545	-0.0264856625026171	0.497037799314647	0.205162940765922
C16orf54	turquoise	-0.29486887490251	0.531642889647719	-0.0109713305224212	0.0146935761670358	0.862992074389511	0.436949376204192
C16orf74	turquoise	-0.370108642892507	0.271899604013845	0.0607128464830787	-0.193385848748841	0.468569649134573	0.211241714885094
C16orf89	blue	0.732407742926855	-0.488277089720335	0.0801013837406594	0.315407235906977	-0.538594066882664	-0.355907779766229
C18orf15	yellow	-0.179916825227547	0.219642659040722	-0.043616511531269	-0.147082384975097	0.197227519327569	0.590551720078618
C18orf63	yellow	-0.245263076353307	0.36571310663695	-0.0771057207795753	0.197661985080577	0.316733616994369	0.444568668243799
C19orf33	turquoise	-0.297201581720989	0.357055210078306	0.0768889072703748	-0.0356949145889371	0.453272438994134	0.265253708943418
C19orf38	turquoise	-0.258189410779856	0.477212441619104	-0.0386868845499953	-0.0350796296689545	0.755356261668868	0.326324428883513
C19orf67	turquoise	-0.373732482529264	0.37441836409988	-0.0431499103077334	-0.143003750428093	0.410976136960366	0.40833629850244
C19orf73	blue	0.454871756460614	-0.36411896175361	0.0418427482894823	0.101198399053771	-0.260788061527369	-0.111097996902035
C19orf84	turquoise	-0.296998177638781	0.411382594900814	-0.00116710690530784	-0.232934811974761	0.725942948204871	0.400553677571344
C1orf116	blue	0.699037318391201	-0.405718934903255	0.107814292816629	0.293482381540736	-0.363625540820184	-0.349003862830149
C1orf127	turquoise	-0.433406939855165	0.488176399794216	-0.0164462812980114	-0.209746233821205	0.788672365214564	0.597032911670728
C1orf147	yellow	-0.149835236544051	0.290427663747768	-0.0618269424662683	-0.17890655345953	0.583036771124737	0.712075227100145
C1orf162	turquoise	-0.477585398895411	0.675692452501904	-0.0636472877211383	-0.161758253655204	0.908092184969597	0.50027018199281
C1orf210	red	0.445546322245356	-0.0397693703434458	-0.0430798298510732	0.688000623469997	-0.243082171233435	-0.14202173638973
C1orf226	blue	0.805536580129309	-0.32278355899986	0.143140374597893	0.30403098638008	-0.47540639764089	-0.295531410742191
C1orf53	blue	0.449018220086761	-0.428492136503313	0.112228499506919	0.00412602229277964	-0.234306253633559	-0.29444642241495
C1orf54	turquoise	-0.266386663617065	0.631178764611433	-0.00328925399125028	-0.0906954262304497	0.608023947524791	0.317408269243374
C1orf87	blue	0.530540276552935	-0.234613211762126	0.0153315437623991	0.101806013668044	-0.232030877882292	-0.164389653824358
C1QA	turquoise	-0.446473462473776	0.581160518387456	-0.0320471320028022	-0.190435508548839	0.891251034654996	0.338168351358263
C1QB	turquoise	-0.458498034695231	0.58083670914181	-0.0238092802185548	-0.210326223223324	0.905052711361308	0.351961418918647
C1QC	turquoise	-0.430156870321557	0.601452673036103	-0.0142257995512583	-0.168074320524477	0.906819661570056	0.349783011952588
C1QL1	turquoise	-0.416594369128155	0.358650826276262	0.0495722450617334	-0.118497269698185	0.560767299383725	0.286596627797888
C1QL4	green	-0.229320851066578	0.486803184211241	-0.156677755456991	0.0719503162892076	0.201683879495182	0.289651094633378
C1QTNF6	green	-0.415823859128978	0.711980837507822	-0.0547025491568108	-0.273252856690718	0.710554575604039	0.621375289416206
C1QTNF7	blue	0.576281499946139	0.138828662368822	0.0379281995226612	0.351411054838472	-0.163413928127533	-0.112527528687728
C1RL-AS1	yellow	-0.269811414193102	0.595299469997285	-0.102769750877632	0.343522996784227	0.547959845262182	0.720167498948253
C2	turquoise	-0.305337171025473	0.387553192885552	-0.0489758280327065	-0.0984541768759746	0.711669493558479	0.270119962383727
C2-AS1	yellow	-0.212697699333262	0.313307756108254	-0.0843213000398793	-0.161986433956884	0.540201412368225	0.63055076561236
C20orf202	green	-0.154645167802487	0.77091317843297	0.0123652194122574	0.0367461642887842	0.42658069584973	0.35433036548219
C20orf203	yellow	-0.240046548052651	0.305622416708226	-0.0474284167606895	-0.215313795187152	0.344773860281044	0.766154525176467
C20orf204	yellow	-0.242987635061287	0.601714053868225	-0.0996809472588226	-0.199550474084436	0.462652592751488	0.790653901886484
C21orf58	yellow	-0.115841139973146	0.339694029111358	-0.0872404745234118	-0.134811696223501	0.472063587981542	0.797184331150751
C21orf62	blue	0.544651347994798	-0.132956697990645	0.0803740544603906	0.516574694625671	-0.112209106779917	-0.140279729620446
C2CD4A	blue	0.370321101119563	-0.218422634191456	0.0337794782905222	0.0834076014621667	-0.0719955783056163	-0.140536373765998
C2CD4C	green	-0.0986778991834914	0.49834301583322	-0.133294366438378	0.0363185226730122	0.280613198671858	0.37728100262292
C2orf15	blue	0.733652371972597	-0.364898042562732	0.135938959498736	0.427093190860439	-0.33300594335919	-0.23650819533939
C2orf88	blue	0.496127439253256	-0.191217636895728	0.121944948671522	0.373150608470787	-0.252362612202891	-0.0776572584046369
C2orf92	yellow	-0.22358770669827	0.447789066817683	-0.147067250721182	-0.0789965093547353	0.422360456767073	0.922021272792092
C3	turquoise	-0.532242001873074	0.577383595888621	-0.0466187434652503	-0.175157302178329	0.780484940991569	0.348638951712683
C3AR1	turquoise	-0.294507113122288	0.580145006539873	-0.0206997592038916	-0.0251189147680247	0.832837657727467	0.294891559347782
C3orf18	blue	0.677134151249792	-0.209692228852161	0.0619748162847653	0.225215062557524	-0.334169882241724	-0.127172429068251
C3orf52	blue	0.631566951708696	-0.257159762587485	0.114085486100827	0.216610027659442	-0.303054903790984	-0.135351753013358
C3orf70	green	-0.168330651462682	0.848608579292275	-0.0301067938007645	0.0802095610597863	0.444467631525568	0.302228903020977
C3orf85	red	0.37262538094471	-0.200428015548424	0.138672617448661	0.671963303407247	-0.128081436103233	-0.200852198434545
C3orf86	blue	0.483975283073589	-0.0932459234803761	0.124281033593043	0.172333178214757	-0.239665498307088	-0.120919378853269
C4A	turquoise	-0.284481206700176	0.643621597718093	-0.0685482716051412	0.23591582734294	0.590603091743181	0.282297178734832
C4B	turquoise	-0.305508872403909	0.639577868708301	-0.0666273454585177	0.205577340127871	0.609197658322866	0.28935222562347
C4orf19	blue	0.495676343617256	-0.0664488655976264	0.00662370064212353	0.523518869754506	-0.191624715990802	-0.128621420219047
C4orf47	green	-0.47512046308313	0.67279989990856	-0.0821522374289861	-0.0506744365178786	0.578317002190442	0.58502518224871
C4orf50	turquoise	-0.1899090986658	0.33437746152993	0.0077807366952838	-0.0986482097152668	0.593586477939845	0.495858944511695
C4orf54	blue	0.84076846804443	-0.570972585406132	0.143209635226598	0.352244476779191	-0.57878465491179	-0.419805008383166
C5	blue	0.638743733833983	-0.118653350644814	0.0574220878445112	0.428174965275285	-0.0978276940888305	-0.033115517869094
C5AR1	turquoise	-0.176968682264701	0.511838206520872	-0.0181559735308237	-0.0541502232675308	0.689763885702277	0.33729296118009
C5orf46	turquoise	-0.554963578743806	0.552457747798922	0.131359462825931	-0.379770068554907	0.585270509537618	0.361318646886678
C5orf47	blue	0.595382386490653	-0.256927337788035	0.120119959406586	0.328701212024578	-0.418404014769565	-0.0964612748655336
C5orf58	yellow	-0.330024714360869	0.531464566276301	-0.0426434101011551	-0.163826745394044	0.726456725565635	0.771597750755172
C6orf132	blue	0.418899220454527	-0.00950415819210593	0.213522444489565	0.0483549572252293	-0.126982958697025	-0.13634600034987
C6orf141	turquoise	-0.0672924359618099	0.213154095261186	-0.0670104286907493	-0.282629676154318	0.355156221643212	0.333450921020228
C6orf223	green	-0.274269580839224	0.679324992828305	-0.0642322700240261	0.0250971601097294	0.347471273541706	0.409961749465886
C6orf52	blue	0.623781249159132	-0.185945122686301	0.138428031330907	0.406777233902316	-0.28061467468376	-0.141062456032266
C7	blue	0.64078482884384	-0.116346322207858	0.0552030493223409	0.297212481887501	-0.173985686170829	-0.256491699713609
C8B	blue	0.252932421170602	-0.160009650592603	0.0818595376170266	0.103424960698055	-0.0923336261478263	-0.00291303351284359
C8G	yellow	-0.144221511520559	-0.0402407570414564	-0.0329638481071002	-0.0177130788164309	0.271864898768149	0.356226830611531
C8orf17	yellow	-0.275493445685021	0.283159331687093	-0.0418550262097015	-0.00502409763188921	0.358222738505574	0.592539538600553
C8orf34	blue	0.217569997590656	0.0471835448622318	0.0530141763971523	-0.0906065537224997	0.0288562514166619	0.0106463468992878
C8orf34-AS1	blue	0.290731148291423	-0.0807699319580593	0.0208959320258941	-0.0370639296350955	-0.142679001508354	-0.060041999139701
C8orf88	blue	0.5387963411326	0.146350205146748	0.0382605379513784	0.171492796742864	-0.00205415861162024	-0.0641858881767444
C9	blue	0.332041262879318	-0.205256137863001	0.12179405658903	0.163148185134718	-0.0558559074657043	0.027686106452399
C9orf152	blue	0.528146958797149	-0.253730251010946	0.0636878955271588	0.0488432658837557	-0.293251339412353	-0.00785976184021066
C9orf153	green	-0.17231206321392	0.621728261927815	-0.0760113659659642	-0.0965399054805929	0.310960012790025	0.515247790863403
C9orf24	blue	0.540462643663271	-0.405424790231093	0.0711970076379258	0.18890943594736	-0.441432399936591	-0.100112146084903
CA1	turquoise	-0.0545705975356222	0.275953192870268	0.00480148732435741	-0.0097611874775297	0.250304259965891	0.206555443161497
CA10	blue	0.844731500571526	-0.543641342090093	0.172259473302794	0.419696929549954	-0.55731787913747	-0.435796710316934
CA12	blue	0.328057731916358	0.0418032962142824	0.139083986885954	0.23238363156794	-0.0385747542734642	-0.113357144214569
CA15P1	yellow	-0.139650546455366	0.379380777667879	-0.0895756809391891	0.0044810461746697	0.373728544459249	0.669373331855239
CA2	blue	0.633571382842871	-0.128042602182651	0.0515141946541085	0.503449209079943	-0.308112685406038	-0.244527074867243
CA4	blue	0.398079001401601	0.0763528717984967	-0.0891669422895763	0.59914634264644	-0.299022598658466	-0.10961025970913
CA5A	blue	0.46444086478767	-0.147498890621822	0.00472986506137362	0.285979738799043	-0.139127178364064	0.139680571421519
CA6	yellow	-0.209990079733579	0.269629942086841	-0.0990209557458254	-0.126372555093379	0.408180979769894	0.524296467047772
CA8	blue	0.65091402778718	-0.125856676398037	0.137773539754289	0.338569967407286	-0.350365689346753	-0.288694796260287
CA9	blue	-0.743556582131056	0.775551137311364	-0.0940498671306337	-0.251149610740959	0.704002239354661	0.502852954427167
CAB39L	blue	0.770861851019332	-0.205245237902673	0.109396470295797	0.382042238590979	-0.384136149442176	-0.282347595175182
CABYR	yellow	-0.149237314534528	0.427101259116649	-0.0614198749669436	-0.311482491283057	0.447077158404202	0.493246470205302
CACFD1	blue	0.62173226490917	-0.150801117819929	-0.0328981835172251	0.509849999863992	-0.245789045293226	-0.154189144319769
CACNA1A	yellow	-0.108728785711943	0.548306443880273	-0.065037122028707	-0.0701543798574604	0.364211197179799	0.603264686430757
CACNA1C-AS1	yellow	-0.0745420008263408	0.525485995434601	-0.0819461126358117	-0.0451752698143074	0.464563498283858	0.783180902954914
CACNA1F	yellow	-0.188794534826614	0.439104012575464	0.043599236575546	-0.156537324335244	0.463597084398587	0.546979068308193
CACNA1I	turquoise	-0.125254292136033	0.248884427314366	-0.0178408750998863	-0.2915723158194	0.436261067575178	0.417211507113751
CACNA1S	blue	0.422122900776085	0.095356168539877	0.046139890188298	0.412439851393687	-0.0749279005926678	-0.00757975072692287
CACNA2D2	blue	0.808957599193395	-0.178664739724475	0.0517595581360153	0.449493830657405	-0.381037056210512	-0.0635086765843046
CACNA2D3	blue	0.652846109709814	-0.158248856446311	0.115705747260254	0.417909249871468	-0.117039809804836	-0.131760802961974
CACNA2D4	turquoise	-0.282051217501793	0.491545599232638	0.101641358842373	-0.187273889822973	0.667798502822121	0.421920669274445
CACNB1	yellow	-0.0593663004525771	0.476166269555479	-0.00633033182826723	-0.253944097750408	0.439991156969722	0.719858082075151
CACNB4	blue	0.659458301909033	-0.38985568030667	0.105659753381398	0.174909797537981	-0.257069235884689	-0.0183902370085978
CACNG4	blue	0.328051892436978	-0.14967283311864	-0.00372576200127623	-0.0338442937574104	-0.226047782472994	-0.00734323146100672
CACNG8	green	-0.158221717694035	0.65217240591337	-0.0682240328582275	-0.212237117615655	0.401377991524325	0.518382395362485
CADM1	blue	0.548222303236793	-0.0375941212224518	0.139370597799955	0.222687050808184	-0.0252280846714947	-0.192279407797158
CADM2	blue	0.576456648771734	-0.294261648223057	0.0532025683232226	0.304347956529052	-0.294317814200185	-0.0803781725071215
CADM3	turquoise	-0.179596519859985	0.35444487854381	0.0369631905027595	-0.0887446672335984	0.434314658974381	0.17297268541582
CADM4	blue	0.646470699870548	-0.344224520515259	0.1265427471347	0.147891081817248	-0.326449611193954	-0.292954217821513
CADPS2	blue	0.750539972648291	-0.0531860768370646	0.0924156296561608	0.504803385107096	-0.199674774824832	-0.213284561743708
CALB1	blue	0.732950645389019	-0.423053105729518	0.129194598472192	0.577588807869521	-0.451336062272325	-0.242553633620506
CALB2	turquoise	-0.247987867889569	0.383857334207129	-0.036374279954575	-0.208356052672633	0.488385938916344	0.336008333227172
CALCA	blue	0.768105183836319	-0.558501807322645	0.168966818045365	0.18896250267004	-0.60612946555377	-0.374323315839098
CALCB	blue	0.389716939042271	-0.120066157252558	0.0614606622417975	0.0879872756175253	-0.2121512451382	0.0060052301292716
CALHM4	blue	0.359911676080546	0.0231507701814649	0.04219046720738	0.456888041265709	-0.13582563053222	-0.0970967416989014
CALHM6	turquoise	-0.451918860192576	0.471921057615635	-0.0216058336095058	-0.193723050548114	0.834034334230879	0.371943341918837
CALML3	blue	0.448281592203122	-0.360511441816277	0.0632373503580239	0.514520727977521	-0.355603539248874	-0.239139887523794
CALML6	yellow	-0.141720869368886	0.18309299509283	-0.103607733983058	-0.150480763096291	0.232825818082036	0.759792107643872
CAMK1D	green	-0.0719153445727174	0.679049402537672	-0.0174110086493511	-0.0740040561874178	0.547051663371067	0.33729325175109
CAMK1G	blue	0.482375725806671	0.206998497933497	0.0946873580090297	0.1877626303401	-0.00553636441370672	0.0225456194057729
CAMK2A	blue	0.534479894460815	-0.143465562353454	0.0459546680872973	0.339367367975113	-0.201613359820779	0.0351802810141787
CAMK2B	blue	0.380606937421119	-0.290055066405862	-0.00416614523202625	0.189310040097337	-0.220086474878455	0.0350137941975987
CAMK2N2	turquoise	-0.211571160510948	0.268003275342598	-0.0863117577523773	-0.143298018099484	0.402663319398916	0.209257114819221
CAMKK1	green	-0.19874123549549	0.695243882581108	-0.0747297322635027	-0.0963410700831093	0.517679055223983	0.573569913355862
CAND2	blue	0.788637225961669	-0.104692879613086	0.0532919469614669	0.35259716667695	-0.257152352478966	-0.175317717854741
CAPN11	green	-0.43404556126099	0.644530401870183	-0.0267742971866791	-0.236705615602654	0.545356238834551	0.488308054517222
CAPN12	yellow	-0.457509592738013	0.610342235389718	-0.0968450010311679	0.122205803834121	0.605385916205434	0.755943948021261
CAPN15	turquoise	-0.228516274384069	0.499978056381478	-0.161755809097334	0.0568647022078154	0.533383884939004	0.700909132537743
CAPN5	blue	0.610204746486932	0.0568306676447819	-0.0608215827731082	0.554422784266738	-0.0735249378000754	-0.104190620707752
CAPN6	blue	0.367792285951134	-0.0477348643278658	0.0498052474216523	0.26223141419294	0.0460856846362237	-0.124349555506969
CAPN8	blue	0.51031813593787	-0.329994310931891	0.0655394756479416	-0.123726515750191	-0.257150636352468	-0.0534489486671084
CAPS	blue	0.622461523643389	-0.346136898919272	0.0630672037354948	0.11518514912014	-0.286523438842962	0.18713401871505
CAPSL	blue	0.618828178728191	-0.355923239690349	0.0208455434145649	0.406401642307377	-0.28744132547695	-0.251666559303728
CAPZA3	blue	0.667636322535815	-0.537198760157048	0.141291177216726	0.31722915096544	-0.521179001346782	-0.31920925487083
CARD11	turquoise	-0.273602152882328	0.471975649668167	-0.0113952304852351	-0.193221749638527	0.807871235947371	0.446694622020682
CARD14	yellow	-0.251029762881721	0.298724594949546	0.0893971028117294	-0.245757742330772	0.461271912410022	0.538513984957676
CARD16	turquoise	-0.444014878578285	0.662173884234774	-0.0211799206079472	-0.161719557411304	0.810030443500049	0.432176987032979
CARD9	turquoise	-0.215498557448685	0.456540425926655	-0.0684523803295652	-0.126120771932185	0.764422192143821	0.597925304104896
CARMIL1	blue	0.726507488627151	-0.0163611416816552	0.0335996607874746	0.544833139917401	-0.118453857648057	-0.12253054772062
CARMIL2	turquoise	-0.356218666844252	0.47140801987609	-0.0519503806298823	-0.129392827352912	0.829847217177149	0.66498126537246
CARS1-AS1	yellow	-0.0700031953592804	0.232870943129297	-0.0484164734315593	-0.135608387247068	0.284839344603331	0.587961621743832
CASC11	yellow	-0.396859099038875	0.372702975353303	-0.0565271278798713	-0.24779736937499	0.481194763846253	0.521035825557873
CASC16	blue	0.331400672920342	-0.139581317169168	0.108433405839825	0.114257305741744	-0.144554389181515	-0.0743403125149355
CASC2	blue	0.552495660169928	-0.00889926684977738	0.105654890625646	0.554302237559964	-0.0478847282665759	-0.0915701422145754
CASC22	blue	0.555561834798748	-0.424034151981769	0.136996559786622	0.166688337116728	-0.517916306410349	-0.236024754216888
CASC9	blue	0.299634410218816	-0.202999119152992	0.0688678115754403	0.198886898461218	-0.197674644970115	-0.190904842030645
CASKIN1	blue	0.401968070125706	-0.179341212818688	-0.00402862631990895	0.0657180468221245	-0.184275950598118	-0.0131823750477161
CASP1	turquoise	-0.369761846716717	0.701495839803991	-0.0170392897093891	-0.0647526225790818	0.893072679688968	0.468922060637805
CASP14	blue	0.391599176035385	-0.182911995495063	0.0338395382425595	-0.0943797450494988	-0.266993466905628	-0.148810115791528
CASP4	turquoise	-0.227777349167946	0.611002987876246	0.00323683955834952	-0.199789288520329	0.822318517103375	0.503552865962673
CASP4LP	green	-0.409269575951529	0.808474666891167	-0.0742143440983007	-0.139364801850183	0.578229943047031	0.612759544474158
CASP5	turquoise	-0.380019001988714	0.553523118331939	-0.0572254192678927	-0.276384508365579	0.814660850735636	0.461581301005068
CASR	blue	0.76061998207905	-0.316117759065511	0.0495776907742051	0.525608738487793	-0.432926836091167	-0.311473738781571
CASS4	turquoise	-0.178841885390531	0.508492245097776	0.0265155324553732	0.0817489038685875	0.759749702805465	0.322706422187361
CASZ1	blue	0.786307579810091	-0.245879327859076	0.119470186965754	0.40241281202691	-0.364158071800981	-0.135010935395983
CAT	blue	0.630686090352559	-0.0814882275205305	-0.0111278948588921	0.603706292688645	-0.239040639428929	-0.251013032163303
CATIP	blue	0.38444947704178	-0.0296752826635535	0.0177891695268759	0.521895991215007	-0.0698006666480533	0.0983527475285228
CATIP-AS1	blue	0.359471657690859	-0.218746753181943	0.0937507256437285	0.226728666862626	-0.141679446456913	0.0572412623681999
CATSPER1	turquoise	-0.360557660713754	0.437362083051416	-0.0306559275945245	-0.268539681915181	0.688011635158136	0.445610290439812
CATSPERD	yellow	-0.142073644759049	0.0627843033516954	-0.110371969153229	-0.127228651213574	0.164772100588783	0.604347980300684
CAV1	green	-0.396900915500543	0.744682828256625	0.0467058242095359	-0.351881492804072	0.61900852443513	0.309652455826027
CAV2	turquoise	-0.393892403462812	0.609171146746886	0.0385729668657167	-0.253169653284918	0.538464192838401	0.27681551930942
CAV3	blue	0.376048111420603	-0.218100359128983	0.0221030830103067	0.107544026243003	-0.209474065847326	0.02380734361589
CAVIN3	turquoise	-0.490066810599155	0.630302515709325	-0.0305310568894862	-0.142224603746621	0.61188178500566	0.392854863521705
CBARP	blue	0.60223834751379	-0.114722849945147	0.0238231907292345	0.13044089387842	-0.28048289553693	0.0874555814741996
CBFA2T3	green	-0.0414777297706123	0.661643547316239	-0.0742353685335985	0.0704048683486205	0.50977260528192	0.448351600976565
CBLC	blue	0.556140768760881	-0.450606700709821	0.206964586747278	0.215180741682082	-0.296903140564342	-0.227764485138547
CBLN2	blue	0.572807774781469	-0.0873174967676998	-0.0136909028450985	0.381266138320436	-0.315152987703498	-0.169178664763517
CBLN3	turquoise	-0.229054531959657	0.62407400304776	-0.0477658309293695	-0.0086843357598774	0.569813564964223	0.596957808723242
CBLN4	green	-0.117293367259871	0.554934759432885	0.0390082466055711	-0.0173998807471789	0.353522482581068	0.280777422932024
CBR1	blue	0.607459825348714	-0.286292994529175	0.0963925788663075	0.413723006023461	-0.219823743519281	-0.281589664840274
CBR3	turquoise	-0.145479808403956	0.335895136205394	0.116795179370633	-0.317785154005706	0.375156781103674	0.19712931650667
CBR3-AS1	blue	0.572894285145483	-0.330937052342704	0.119744421700925	0.00829414530294983	-0.32411404173292	0.160260653932993
CBS	blue	0.426912501033671	-0.267071854970395	0.0213526581857675	-0.00688764399316698	-0.160257553233781	0.0230819461970619
CBY2	blue	0.578451336971425	-0.22880922642244	0.152533869248388	0.195923091929885	-0.279472798802081	-0.267964720583601
CC2D2B	yellow	-0.0586230307500753	0.469678548572996	-0.0383375460610315	0.0204854805265158	0.310858042769612	0.729285358094066
CCBE1	blue	0.615404619229815	-0.418045071720087	0.0869612931706657	0.113576975284719	-0.332339050445833	-0.290371148224263
CCDC102B	green	-0.178771965528528	0.804409135040703	-0.0214230368304219	-0.0789334921153193	0.526500607621446	0.412613452957952
CCDC113	blue	0.540586645408601	-0.283701758891209	0.141338537624211	0.0864482150596873	-0.0940647983190405	-0.209661993615574
CCDC116	yellow	-0.127662885053973	0.481981684351262	-0.0949874839957535	-0.082134444980223	0.376786831622035	0.789012318788251
CCDC127	green	-0.180486545473275	0.660062545167716	-0.0247994186933309	-0.00227224439767818	0.528755417149064	0.386750280563016
CCDC13	blue	0.699400423102863	-0.347735597297918	0.156158360231477	0.225097870969207	-0.222383000074203	-0.0807164086368555
CCDC13-AS1	blue	0.646118531053757	-0.372578764405194	0.151823535614109	0.19134276748441	-0.283952145624311	-0.0383240487245785
CCDC14	yellow	-0.071644004104464	0.454892190489276	-0.101296635549143	-0.0259267233729887	0.488018086654934	0.858886289938644
CCDC141	turquoise	-0.185190265288062	0.680431174002622	-0.0494092479406988	0.011612299587639	0.609886168011398	0.43409958303038
CCDC142	yellow	-0.142529840396373	0.620700338768512	-0.0914448696497273	0.119778385932768	0.540080769301589	0.812995993074935
CCDC150	yellow	-0.273171009478669	0.379455033769037	-0.188107547992148	0.431628598307533	0.416404915801737	0.474880179308185
CCDC154	yellow	-0.145160936829982	0.173978685952954	-0.104477001182354	-0.128627994595713	0.325511915567263	0.822461673624956
CCDC160	blue	0.58053488727065	-0.160432167741831	0.00985574221639556	0.553052501011877	-0.151964115871592	-0.190967270507558
CCDC168	yellow	-0.189966144928054	0.328126731821173	-0.0161298931732976	0.107723053989349	0.422845007092803	0.647993716748745
CCDC169	blue	0.479224512349899	-0.288806518300828	0.117527730728357	0.208737591580141	-0.137617820535145	-0.148630939217468
CCDC178	blue	0.433636934707284	-0.0106160639368439	0.043035605580343	0.539863645396313	-0.132818655657438	-0.0645142218650139
CCDC18	yellow	-0.150608583014353	0.409524202697086	-0.0879917935436764	-0.0876540461723407	0.577633378126902	0.785872343683112
CCDC180	yellow	0.0127222151977701	0.277887684557903	-0.0742927674383381	0.0497802415618195	0.231921148031691	0.832102127459325
CCDC181	blue	0.751786714353232	-0.345676598961392	0.0613424720908301	0.411544703061664	-0.371636979357098	-0.1539099214962
CCDC185	blue	0.63948909417776	-0.418320616878066	0.0833322466357263	0.13559043779305	-0.374215480592829	-0.343539170573082
CCDC186	blue	0.720960290071692	0.00932477253148283	0.0483809241272529	0.520456271967944	-0.151165040920834	-0.0941791738556535
CCDC187	blue	0.593620115660418	-0.427766751504743	0.0300354150972248	0.29909541770422	-0.341657356597684	-0.143791109089688
CCDC188	yellow	-0.133154739468235	0.548423997371186	-0.113464065019996	-0.0614491426706681	0.373517022669999	0.815464208195538
CCDC194	yellow	-0.261549725573854	0.325466089602391	-0.0525393163240382	-0.189926115009829	0.444293044833886	0.804727637930991
CCDC196	blue	0.519769891819088	-0.326322732147592	0.0270926977772209	0.279853622387325	-0.369830905128085	-0.0192353485912352
CCDC200	yellow	-0.183992601554971	0.377959670351594	-0.122506018576212	0.400936911785779	0.450865460819563	0.709080888939798
CCDC33	blue	0.461631732782553	-0.372504725372954	0.0787234578589072	-0.105482920471407	-0.268842316443958	-0.0782013909458778
CCDC60	yellow	-0.0746045671463961	0.352679829418231	-0.132663311424694	-0.0986555264875169	0.147614516964582	0.548598400839428
CCDC73	yellow	-0.343638532039731	0.439800636929067	-0.0628241038251108	0.146447599331036	0.485112913926208	0.688393191347829
CCDC74A	turquoise	-0.280437874773591	0.432703657924038	0.000978052772092335	-0.111597478464016	0.551095714006714	0.440815322741678
CCDC78	yellow	-0.125533078624292	-0.0259026507664492	-0.0861144881974406	-0.195773382391045	0.213334033246091	0.625992867259981
CCDC8	blue	0.469805430854788	-0.0109913903787543	0.104204151529871	0.191737708324	-0.226110928671315	-0.183328286577745
CCDC81	turquoise	-0.0826719076784148	0.451486113456961	0.0514042330373208	-0.243815423693659	0.448060378318231	0.467942259145739
CCDC85B	green	-0.166613695886006	0.476948579579158	-0.0552380718816573	-0.193397061944736	0.331265442982687	0.24628544813732
CCDC88B	turquoise	-0.462920419136338	0.460056985632075	-0.0948865420756181	-0.221951385397187	0.802919466181808	0.680115501131999
CCDC92B	blue	0.364839215618297	-0.0765888571745911	0.0177976142269158	0.0720067441849194	-0.189876223924175	0.0301740699205718
CCER2	yellow	-0.221780823518859	0.26527867601424	-0.117125362585754	-0.0257336229661758	0.327211301082522	0.793107619234203
CCK	blue	0.408571197649253	-0.186007515586276	0.0502061074242698	0.0203442394114042	-0.215240997020474	-0.140009135357903
CCKAR	blue	0.401770001948801	-0.42105405737227	0.0623636779614785	-0.00505116331286656	-0.386893072952629	-0.110364293563654
CCL11	blue	0.551690846787048	-0.240279468929914	0.060833991943704	0.0481718988724323	-0.110923285913808	-0.223617787447601
CCL17	turquoise	-0.216277471112548	0.303818604661281	-0.0923850581628079	0.173330737309876	0.467835402470923	0.255842302318995
CCL18	turquoise	-0.365176166521112	0.364299902662974	0.0707451978103336	-0.277535425035882	0.58634183173941	0.19187408611553
CCL20	turquoise	-0.385919651588024	0.461256699190447	0.0860045280770038	-0.0569342952691098	0.495855719783668	0.318219856045422
CCL21	blue	0.324609617350632	-0.076061057953052	0.0237111928410919	0.0458561044418529	0.0817564118508031	-0.0441593692644867
CCL22	turquoise	-0.212409985105321	0.422757096541326	-0.0122414165570235	0.0703992902084557	0.682552425066286	0.273506580439143
CCL23	blue	0.37317733744799	0.057719767155586	0.148582376548481	0.368413301443286	0.194344008308268	-0.0269429613062262
CCL25	turquoise	-0.201853925922407	0.000728668433654116	-0.0232755664218009	-0.294294920194162	0.398221487987557	0.296528582831133
CCL28	green	-0.132104161091078	0.540075467561828	0.0246044743936062	0.0809127319560006	0.322947364981122	0.283054764852409
CCL3	turquoise	-0.218015341338596	0.388044462817579	-0.0684323969162949	-0.0341026529172162	0.651752628287899	0.338629026097038
CCL3L1	turquoise	-0.118827720170241	0.283259977131807	-0.0684045833864305	0.0318754595687681	0.426914006447201	0.255304923030243
CCL3L3	turquoise	-0.118827720170241	0.283259977131807	-0.0684045833864305	0.0318754595687681	0.426914006447201	0.255304923030243
CCL4	turquoise	-0.392369828205171	0.519241046623516	-0.0503966767848842	-0.108988960296269	0.831379632354876	0.433354012410938
CCL4L1	turquoise	-0.259612941233408	0.364251393682594	-0.0503836702129269	-0.061240652521951	0.572209463821839	0.297667111347119
CCL4L2	turquoise	-0.259612941233408	0.364251393682594	-0.0503836702129269	-0.061240652521951	0.572209463821839	0.297667111347119
CCL5	turquoise	-0.517405982266195	0.495938786632525	-0.0372369885306923	-0.173412732419144	0.862014346439376	0.415999931203895
CCM2	turquoise	-0.246477226530071	0.540341988609729	-0.0249068805594623	-0.174679757862207	0.701579168687101	0.449691391508999
CCN2	blue	0.494431732205611	0.195951321360245	0.10467809335395	0.217240572103778	-0.00550512976978388	-0.122464283093867
CCN5	turquoise	-0.208672611200132	0.297396204131324	0.0940661373293271	-0.330105286840033	0.451487123120417	0.205459769782524
CCN6	blue	0.470584340380498	-0.143207697565437	0.105082234223438	0.259446612484962	-0.237186098697557	-0.0502114757691429
CCNA1	blue	0.321984822536963	-0.161255717130792	0.0781032540413292	-0.217467382252867	0.00930847408967556	0.097467331403502
CCNA2	turquoise	-0.439156365645686	0.50797459307942	-0.0351244974513735	-0.330991416743197	0.751559687386506	0.511131650625812
CCNB2	turquoise	-0.275057964382992	0.372785593046325	0.00339093762314889	-0.375142746140923	0.639750914981282	0.41114491213468
CCND1	green	-0.267569401137061	0.72557197134403	-0.157885544142453	0.122608977923435	0.450800984673047	0.344851015244969
CCND2	turquoise	-0.079196075663122	0.640113927285281	-0.0596931579854078	-0.0672091360581752	0.589102989592238	0.428320088212704
CCNE2	turquoise	-0.240035943179867	0.631527536188011	-0.0675687113417257	-0.15669474732195	0.674571032836623	0.674010990477983
CCNI2	blue	0.739806929777271	-0.376408742442061	0.140956345105252	0.316508405479821	-0.226874522280827	-0.0264327230089047
CCNL2	yellow	-0.211609701873243	0.380742831674512	-0.109178483461965	-0.079332186201531	0.406012979670792	0.929094898765673
CCNO	blue	0.472233931716234	-0.439475343823347	0.054492755961618	-0.0604422183368823	-0.130882014091303	-0.131832126749726
CCNP	blue	0.628865395968759	-0.407539034098407	0.0693352441799507	0.168992541146234	-0.3602543656798	-0.00573303325694196
CCNYL2	yellow	-0.305175775093514	0.385231147234213	0.0388786000440485	-0.152403929176769	0.44028475727705	0.499866620151774
CCR1	turquoise	-0.115410452395365	0.381260284661271	0.0100699722069772	0.0907255936437716	0.720921293871565	0.158323311495979
CCR10	green	-0.154988807013927	0.608218947555075	-0.0720457092936571	-0.149505625129425	0.40186401615063	0.499780331453809
CCR2	turquoise	-0.217010078921816	0.490344643943525	0.00942933540769932	0.134310050499584	0.799445624025312	0.285664982785103
CCR4	turquoise	-0.125398180726679	0.521747535368878	0.0377601834686277	0.135963844137302	0.746425168426067	0.34799590857208
CCR5	turquoise	-0.393642878036353	0.554973049319513	-0.0229081265188777	-0.0557618483906247	0.91148617316649	0.419051211097084
CCR6	turquoise	-0.250070382640466	0.5423279930342	0.113397625436586	0.0139328081278966	0.607497582978404	0.342521643687172
CCR7	turquoise	-0.255549618191168	0.562447414002775	-0.0204762530176505	-0.0661108842814866	0.787451177689742	0.35657274485089
CCR8	turquoise	-0.299317866617242	0.401489040348825	0.0635957485575223	-0.123869470475769	0.760939367210513	0.390229869355406
CCR9	blue	0.532595225022569	-0.246491849486657	0.123520030566627	0.229173312971486	-0.0728969256216319	-0.0596276409654902
CCRL2	turquoise	-0.0516949887702786	0.445449129261538	0.0511652142373291	-0.105431093049355	0.533359239798619	0.197042993780741
CCSER1	blue	0.663064610181063	-0.0746348672522897	0.0208238001799997	0.56988267916761	-0.307846214131536	-0.16688250415905
CCT8P1	blue	0.619330277134657	-0.0701656185617209	0.131226450430677	0.39882462399028	-0.124675049471949	0.0847685192756365
CD101	turquoise	-0.183804822243706	0.539553435413468	0.0449453983781194	-0.0746121698456756	0.784304047227528	0.409572798794468
CD109	green	-0.113185273445554	0.595654940234133	0.0599168255034468	0.16814403319504	0.510968421589468	0.164260509293347
CD109-AS1	green	-0.258967720799417	0.661017085687518	-0.0442613540762806	0.16404899623555	0.468076170366237	0.362158559854141
CD14	turquoise	-0.265787484742491	0.549784573218315	-0.0280678637144275	-0.0731082628682278	0.807876179746263	0.274254909166929
CD160	turquoise	-0.322215582576969	0.597092892460375	-0.0635763652130006	-0.0543343071365753	0.662978512225162	0.629549649053922
CD163	turquoise	-0.17208405686291	0.534858209551761	0.0108488728451578	-0.0474210413803583	0.726968195678561	0.233044596764201
CD163L1	turquoise	-0.0919572865148276	0.53290891385708	0.0219025693811317	-0.104886053397482	0.519050183416806	0.298083091257274
CD164L2	blue	0.354781570090831	-0.368961818673402	0.0621620494217899	0.0141419559522342	-0.260950752773744	-0.111986117023373
CD180	turquoise	-0.283387921276046	0.487092643235245	0.00786863787894035	-0.108337545372252	0.800955764032487	0.264667726376963
CD1A	turquoise	-0.177028458919612	0.313400014361195	0.0510405802090878	-0.0570615079461624	0.466525468943757	0.271305098267825
CD1D	green	-0.460486689407307	0.831654332656345	-0.0942402753265659	-0.13308137633304	0.732695349072448	0.496298094382209
CD2	turquoise	-0.480998144699005	0.565998208430485	-0.0225285424871209	-0.0843309554920322	0.905908216706151	0.434026214634732
CD200	green	-0.221191857393109	0.79029708863353	0.0252864407255214	0.0534505349771131	0.577547551630435	0.427882779130092
CD200R1	turquoise	-0.241826319188795	0.464729885015339	0.00861046481006343	0.0148872810697496	0.817781114330525	0.382677368968408
CD207	turquoise	-0.0995343777223776	0.386638336305015	0.0252175724751815	0.213765718750715	0.40017347322785	0.180407168283168
CD209	turquoise	-0.0106861419247022	0.529190199974233	-0.0133669980744097	0.0525244341073145	0.56805755919427	0.206784450702778
CD22	turquoise	0.0158486608435501	0.260381788324236	0.0577096822521551	-0.0212585072666343	0.450742369343811	0.30535645937059
CD244	turquoise	-0.417359756425667	0.588793534091449	-0.0214777255477057	-0.0404627453694047	0.88175627356761	0.484835484955762
CD247	turquoise	-0.474476858338268	0.661664691939111	-0.0155851897398129	-0.0836993878576148	0.902864801786361	0.526382108519502
CD248	green	-0.254166121877364	0.788839215711513	-0.0522970016331697	-0.105040179136824	0.496585342463907	0.372400138481712
CD27	turquoise	-0.43501442569307	0.437636595665346	-0.0135587234593171	-0.113189283403351	0.855184873939527	0.422452751150846
CD276	green	-0.116589685761988	0.67583669860523	-0.0370529105534142	-0.228675633411261	0.614921336369254	0.312552993268614
CD28	turquoise	-0.171034982459019	0.486762557924606	0.059647796358268	-0.0121971254514688	0.796197384413963	0.308738215455542
CD300A	turquoise	-0.481805346229368	0.665627981900259	-0.0602344789608367	-0.256315724552607	0.841927963891833	0.44373663440507
CD300C	turquoise	-0.347279397800768	0.574978514934085	-0.0354841982067228	-0.0925903005046294	0.849649582493347	0.325215540305146
CD300E	turquoise	-0.13840968238227	0.583945805036704	-0.102340091712963	0.0461217488898898	0.603382959653551	0.418874445558175
CD300LB	turquoise	-0.343286410934033	0.551888308739766	-0.0440299737017232	-0.0727057289983547	0.784588452918429	0.376727062223226
CD300LF	turquoise	-0.522089113873475	0.595441816679895	-0.0206223728089475	-0.16655258198686	0.890897240576572	0.468981140977381
CD300LG	blue	0.414499776100598	0.0884323725363546	-0.138940401029854	0.486260517608869	-0.255977586544597	-0.107433321087985
CD33	turquoise	-0.32869461273183	0.598690614722177	-0.0298258641163155	-0.0554425581126633	0.890836562555999	0.486220544919392
CD36	green	-0.280046941655195	0.71475028178139	-0.131830098917071	0.0497940568584149	0.347414429232584	0.305162282429431
CD37	turquoise	-0.438185308411094	0.592028922781229	-0.0239647705696757	-0.129797715878214	0.925369433308174	0.501002515854127
CD38	turquoise	-0.16959072061351	0.399748503541287	0.0085154023992378	0.00630545248202452	0.79310485031102	0.394792381449439
CD3D	turquoise	-0.478826649357215	0.513864280936667	-0.020366133671664	-0.104206872507364	0.881908159605466	0.411582460628589
CD3E	turquoise	-0.445743331848136	0.547950385338323	-0.0154042357539549	-0.066301710904021	0.898992688805315	0.431780006218993
CD3G	turquoise	-0.389367377920373	0.559971894252536	0.0036893550141262	-0.0397433334610747	0.882644347216928	0.407269658113112
CD4	turquoise	-0.306686721001729	0.653991097833727	0.00508295533697387	-0.0337238352034673	0.908730371263595	0.382990321262236
CD40	turquoise	-0.41274329206823	0.752618131629762	-0.0451755813356674	-0.126606292342576	0.729904061057036	0.490728990051178
CD40LG	turquoise	-0.295352754206434	0.56731726164055	0.0234010879367814	0.0510998400444873	0.790155656701828	0.400703999779401
CD44	turquoise	-0.114565146853763	0.352559240515683	0.057325952356662	-0.376326559422596	0.592223653835845	0.174768835019972
CD48	turquoise	-0.433924082856131	0.573592189625685	-0.00359832074070142	-0.0402958766007133	0.889651864096305	0.356071179643533
CD5	turquoise	-0.381469315202473	0.613440210683277	-0.0221309821495136	-0.0337411841161378	0.908207248806536	0.446017797781769
CD52	turquoise	-0.450303910448191	0.563081980348114	-0.0101423521612885	-0.109335464193097	0.867139211918881	0.376505888308994
CD53	turquoise	-0.271868529410382	0.587613837004462	0.0290172997263399	-0.114704010364057	0.893453122655057	0.364761869745387
CD5L	turquoise	-0.232610441118451	0.345393081929489	-0.00317115737885889	-0.00449275759393623	0.532635366657996	0.242580332717945
CD6	turquoise	-0.419451520331205	0.603527331334704	-0.0410693236562738	-0.0717719467544615	0.917955217122631	0.492029021468731
CD68	turquoise	-0.580881013267415	0.507497043253601	-0.0816412948262745	-0.19645683245441	0.759647672205841	0.468390880271909
CD69	turquoise	-0.196302029447064	0.491268781757918	0.00503406224884079	0.0249833921135128	0.774527595099227	0.381524333269388
CD7	turquoise	-0.483227906031084	0.49265804401052	-0.0602502078100565	-0.211613100459542	0.807609073311997	0.433297179089256
CD70	turquoise	-0.669592444177097	0.587466761020533	-0.0529263522587777	-0.150976213726035	0.752899804557381	0.452791844415776
CD72	turquoise	-0.423585893601035	0.491004167925013	-0.00571075223446148	-0.250231528776108	0.871981623434398	0.573291668538044
CD74	turquoise	-0.333178390703908	0.510413487083891	-0.0101752130462399	0.0193438599487915	0.843850480403897	0.354403415755836
CD79A	turquoise	-0.172574616241897	0.261361370158763	0.00369099875088392	-0.10095779963433	0.628538566896254	0.187662825031045
CD80	turquoise	-0.302080928331317	0.458678079273111	-0.0593405317186722	-0.240293820501433	0.809407706174628	0.465146314732386
CD82	blue	0.524733103044754	-0.185626048137811	0.147871629114866	-0.0611680392851846	0.0356065391540097	-0.188859520602473
CD84	turquoise	-0.363443425267332	0.586998976959174	-0.00639394848853408	-0.0678227719288707	0.880098977457068	0.424452742786574
CD86	turquoise	-0.409539170324577	0.572297022986181	-0.00275689789531224	-0.120338059715577	0.897392083249845	0.342263590425956
CD8A	turquoise	-0.431813310525892	0.49072220687026	-0.0293861224920213	-0.0900758538905854	0.84691376217308	0.395593962500642
CD8B	turquoise	-0.419530435099143	0.438321043370337	-0.0459807721071715	-0.0927230469443839	0.81245871286965	0.365640947124999
CD96	turquoise	-0.457082388063058	0.566926039004436	-0.00863240879726213	-0.0989247188525554	0.917229122614941	0.447805210811738
CD99	green	-0.264049529326688	0.74433775316641	0.196116121378728	-0.118364512565896	0.651311361149592	0.325854339236629
CD99P1	green	-0.255256432373696	0.715415557989805	0.119076905082798	-0.0568396588534688	0.589590685896727	0.606956311563835
CDC20	turquoise	-0.256244254773192	0.324957300181473	0.00579959034774431	-0.263792262518401	0.625327645011027	0.289940299469838
CDC20B	blue	0.358503654808862	-0.165893725946468	0.0258791147752885	0.352513188905542	-0.121729959756268	0.0351175372484672
CDC25C	turquoise	-0.497821730816687	0.468105854938853	-0.0251398765775876	-0.338325728818552	0.678432493672621	0.420666392692467
CDC37L1-DT	blue	0.497678632548288	-0.0767174165233334	-0.00942005957835355	0.515305739859287	-0.172436274113428	0.0579802915651325
CDC42BPG	blue	0.534285797689815	0.0196692418256414	0.0458815061610679	0.443428242620778	-0.153003750917506	0.0484746366410205
CDC45	turquoise	-0.439818342147171	0.524648591442836	-0.0815684075420331	-0.310180904097459	0.710467651119766	0.491674296032906
CDC6	turquoise	-0.375010651122755	0.517058057827892	-0.0837788730732122	-0.214317421962514	0.694956032137181	0.379985272996243
CDCA2	green	-0.661837968872349	0.726813473635315	-0.0937911836687377	-0.110530067797524	0.692235951664871	0.457304669230571
CDCA3	turquoise	-0.25047154796951	0.321585628136848	-0.0213688583523279	-0.282898646983326	0.603656490213962	0.523259780555552
CDCA5	turquoise	-0.211345215154208	0.409176098260513	-0.00820677108993606	-0.256482751345542	0.667493731119754	0.312501150712079
CDCA7	turquoise	-0.228911946074429	0.473346568955888	-0.0344441947039086	-0.255408941628143	0.660382832593299	0.430395196810345
CDCA7L	green	-0.178824708154289	0.641615997698713	0.0875536392417141	-0.196630380048954	0.462219315446374	0.376134375795106
CDCA8	turquoise	-0.208558815699574	0.401982620673392	0.0147777703049132	-0.258535886409363	0.67496468131332	0.349412783791039
CDH1	blue	0.5919302598849	-0.186261265070464	0.11191341899713	0.422600494439848	-0.271533149413224	-0.217131042575182
CDH10	blue	0.378805469957734	-0.115965085312399	-0.0498620426375581	0.312075090204684	-0.213126797124304	-0.0245608272518701
CDH12	blue	0.471978629567947	-0.376773213104893	0.0889282128856201	0.168246163151389	-0.283009051871181	-0.0850881230619255
CDH13	green	-0.111034360254515	0.83159422542645	0.00368950988037512	0.0489130695767918	0.376946942438375	0.237145467682228
CDH16	blue	0.62672013744541	-0.211646274790784	0.0527577703785489	0.581420375822359	-0.376913577928061	-0.224403588104711
CDH17	blue	0.318734898852255	-0.230243010156419	-0.0396432358253685	0.10982202322913	-0.0271492396158396	-0.107388271729953
CDH18	blue	0.544238543411703	-0.390625347478952	0.0568385943890621	0.191797097116218	-0.350508663209519	-0.0409911348848228
CDH19	blue	0.54546404652303	-0.259575030570052	0.0803305432236365	0.298417055602637	-0.290245802137014	-0.18822512327756
CDH2	turquoise	-0.159011923700132	0.562551470572201	-0.0141888012785499	0.361250916815236	0.547642033683402	0.234140714432781
CDH20	blue	0.513193654278463	-0.14486176901238	0.145883119467174	0.28354175724831	-0.22496377548425	0.0847483332207065
CDH23	green	-0.148682090169064	0.565555809829538	-0.126503921671174	-0.0156628032528993	0.383985617487628	0.438133583545254
CDH24	green	-0.0501662090021926	0.705062656568366	-0.0922366591480128	0.0528710225298037	0.465026109552773	0.522508666522568
CDH26	yellow	-0.292796058350546	0.640534808682963	-0.091486770324784	-0.0687431494826885	0.520733362525269	0.732049110889096
CDH3	blue	0.698671437145828	-0.276337290716569	0.155753157571738	0.140754097963512	-0.266287958749723	-0.262330019860413
CDH4	green	-0.223563562653481	0.508505227094202	-0.116414735662038	0.0569161722960048	0.370177108064284	0.326006405375184
CDH5	green	-0.0628119460303447	0.836654817398074	-0.0148829834115122	0.144442798711835	0.360137131868152	0.232307702192561
CDH6	turquoise	-0.348255018764504	0.600327875350896	-0.0180705464805973	0.204453677014226	0.636002416372118	0.291794021394291
CDH8	green	-0.300307606393848	0.716311873748649	-0.0544304850677786	-0.134533188965706	0.440240240589987	0.396972334949024
CDH9	red	0.341938230065907	-0.045036666843704	-0.0698526622511763	0.525908417351198	-0.157568584090005	-0.135319710503677
CDHR1	turquoise	-0.293656298055323	0.320713665664137	0.296113795458409	-0.0120674043896445	0.533305018111332	0.306573473142719
CDHR3	yellow	-0.341864734135699	0.619868063931692	-0.0477558029199919	0.299138897697014	0.460058559528158	0.638893417123391
CDHR4	yellow	-0.156094598847567	0.0462044452284536	-0.0303096527413672	-0.218390443467848	0.349450303849071	0.498057892980662
CDHR5	turquoise	-0.269515713876583	0.43175329372055	-0.029966427964466	0.527434909282035	0.404216625962398	0.267003456184241
CDIPTOSP	blue	0.350370033920478	-0.16890564072983	0.0838847107787226	0.0484526568769951	-0.180404278131487	0.0648648223616556
CDK18	green	-0.418903741923907	0.752063933107784	-0.108257647648755	0.193279248091564	0.560857361065681	0.51958314687975
CDK3	yellow	-0.235991449264245	0.390024548271231	-0.0883063580921186	-0.102642226662347	0.420770305396639	0.906242864076635
CDK5R1	turquoise	-0.182869997561856	0.393999985661066	-0.0543612747300988	0.120782743891151	0.594491397897739	0.393613213197862
CDKL1	blue	0.656716458855507	-0.0416140679377071	0.0312607679361983	0.574677215388368	-0.262206179898225	-0.0842559160616503
CDKL2	blue	0.620619164750608	-0.0521613089445378	0.0270282963149049	0.484734889474811	-0.271412902454174	-0.113493352350503
CDKL4	yellow	0.304399774113418	-0.0538308336028444	0.145628148899361	0.115870823561294	0.0255868864296548	0.244659800387817
CDKN1C	blue	0.520356514203264	0.0575842740470358	0.0927948830653328	0.444808125097468	-0.202640131775382	-0.16935155079566
CDKN2A	blue	-0.687979823248806	0.58019842428215	-0.139578605500362	-0.445082544435169	0.662813381764594	0.471478244840911
CDKN2B	green	-0.253335738038947	0.799068625000226	-0.0664640179197652	-0.217444786500757	0.474638012064493	0.372271454807459
CDKN2B-AS1	yellow	-0.569321191331549	0.52085941388483	-0.102220728770534	-0.387274848238832	0.651418175663571	0.692667982172802
CDKN2C	turquoise	-0.302550357662875	0.592208097316665	-0.0956372398805437	0.0333923873754545	0.588364935342863	0.347204890524764
CDKN3	turquoise	-0.319769737896966	0.421806346931044	-0.0143144688497739	-0.335891740987827	0.625442896198344	0.306344559575521
CDO1	blue	0.633040896224122	-0.0863737687418207	0.0687840521697034	0.265332480322403	-0.229474664336368	-0.203170015108679
CDON	green	-0.295959588534994	0.670771452727399	-0.10512863974175	0.153693062620974	0.512606597507046	0.414062256260993
CDRT4	yellow	-0.0638289320807505	0.360317156643949	-0.0814998635087347	-0.143997661354358	0.319606181166669	0.823812291865714
CDS1	blue	0.650784971099359	-0.20454068308289	0.0198759839373545	0.499938615392227	-0.377062273751279	-0.267223074011992
CDSN	yellow	-0.130997619419807	0.346761239831918	0.021569088853398	-0.160266356632175	0.344974206573165	0.569269557998621
CDT1	turquoise	-0.383008778427546	0.451170334508845	-0.046022828929662	-0.251652343873036	0.631475735602488	0.406020343066567
CEACAM1	blue	0.464956668400792	0.0312254916314576	-0.0349426575778615	0.649790960959078	-0.0567868705940679	-0.0753035883959341
CEACAM20	yellow	-0.152334894348893	0.136097244153804	-0.0803198335280848	-0.207905251707157	0.239119919053728	0.56097846810263
CEACAM21	turquoise	-0.289655959590141	0.605901932035918	-0.00878159662458982	-0.156591304752532	0.80745917518918	0.436432323631003
CEACAM22P	yellow	-0.139052154068552	0.198360233844215	-0.00881919655160384	-0.21043934261937	0.293296811730542	0.678072864553572
CEACAM3	turquoise	-0.207029952397348	0.378437267255451	-0.0526183651132017	-0.0253823772926231	0.498315196103352	0.391777207648911
CEACAM4	turquoise	-0.327086936916951	0.442909032352503	-0.0139675632998083	-0.128292020162607	0.678597171236429	0.463841742627106
CEACAM7	blue	0.641198497971989	-0.540438674519139	0.118397606237212	0.200092110275208	-0.502399350088436	-0.253433591477866
CEBPA	turquoise	-0.160582439967267	0.345496280968116	0.0215775696728335	0.136629647119655	0.732179909230094	0.25705840792161
CEBPB	turquoise	-0.272636542816294	0.342464245761559	-0.00329901770640639	-0.390228430025772	0.494673486464527	0.249161932168703
CECR2	blue	0.554218379073077	-0.228005823273651	-0.0777072545836546	0.313756062085453	-0.275201836659259	0.0591585324384496
CEL	blue	0.738722183509746	-0.48093985142311	0.124026581008478	0.3230570697714	-0.468341629868671	-0.0669446117224745
CELF2-AS1	turquoise	-0.0928494335940432	0.355245866546893	-0.00856401679571747	-0.0820595470547896	0.536334742178377	0.541455313716081
CELSR3	yellow	-0.0671060912773892	0.3161741769638	-0.011360553658861	-0.143425837345601	0.401664672542411	0.629578606128985
CEMIP2	green	-0.156939880343979	0.69652526990308	-0.0532965956774653	-0.108482624638918	0.573656095667826	0.345770186648255
CENATAC	yellow	-0.185824336225202	0.357717060140559	-0.106037286754092	-0.121389170562836	0.366674269185373	0.922075581985231
CEND1	blue	0.560181998925433	-0.329221283379934	0.0706990093649674	-0.0290728060160981	-0.30722641042383	-0.0685374916642864
CENPA	turquoise	-0.439293854210739	0.41131851021623	-0.0105913662751732	-0.341370907919551	0.710284588672483	0.416638424337264
CENPE	turquoise	-0.244433184352513	0.378804870831234	-0.0114459734588171	-0.236022430241649	0.682402907714767	0.469886490725966
CENPF	turquoise	-0.290366119014911	0.464438293427109	-0.00627448904285628	-0.264931553407689	0.683295281147014	0.379351609478391
CENPH	turquoise	-0.280579998161558	0.51691692217341	-0.00231378568948065	-0.333829381408212	0.633334053704092	0.362955798420095
CENPI	turquoise	-0.198046004215298	0.502625990527004	-0.0331874389184919	-0.250133679058688	0.648006383746532	0.432184094947877
CENPK	turquoise	-0.354976728327029	0.519963242063861	-0.0371233045748305	-0.307118722346336	0.674023864185504	0.576536630335485
CENPM	turquoise	-0.358252085581091	0.240302296671696	-0.0409189104169027	-0.361071699264218	0.532504800812305	0.311729443899917
CENPT	yellow	-0.0978457613591878	0.421256516396378	-0.105498128590578	-0.0641997115091659	0.402221748281368	0.87788185867829
CENPU	turquoise	-0.327081843466021	0.453127617922483	-0.0269542455670483	-0.243765320599849	0.58353511429077	0.402114676271979
CENPUP2	yellow	-0.187706924531884	0.399404307129239	-0.0126432333169413	-0.0213021377070886	0.447239933757906	0.662684806369373
CEP43	yellow	-0.20834145234289	0.596510657872889	-0.020815078050147	0.219562708397813	0.426060462696054	0.641755645489942
CEP55	turquoise	-0.423190084312246	0.495216023060513	-0.0081621346035653	-0.347348410291223	0.771748045970655	0.393266979358729
CES1	blue	0.377823112373232	0.0267465109763691	0.114027231897637	0.210772012123424	0.095515563578825	-0.150692899406358
CES3	green	-0.245963726330141	0.522175967511963	-0.0330972113814818	0.365258101046594	0.29632532206323	0.463150905554776
CES4A	yellow	-0.426968863304195	0.578510011776919	-0.0941117770056785	-0.174475018000805	0.454260768720972	0.605836862345245
CES5A	blue	0.260596591442983	-0.195664601008747	0.0644176276820588	0.0176253392493158	-0.0307217189474356	-0.0555937607337529
CETP	green	-0.234747701152425	0.612592645480863	-0.102953715346725	0.213203021339502	0.332039937283645	0.263084647462271
CFAP20DC	green	-0.159329336846247	0.524196936171805	-0.0263150776507399	-0.00663428136132074	0.503124764840976	0.356788014442818
CFAP20DC-AS1	turquoise	-0.228572223871306	0.205140467450705	-0.00364499400613847	-0.0148051192277482	0.312723850656299	0.260922338020531
CFAP221	blue	0.44930121293527	-0.105959550201867	0.0819689115564874	0.391070320118413	-0.0240473826951428	-0.0842647835656944
CFAP300	blue	0.334468066279668	-0.0229570775435149	0.100053906378155	-0.120954533983065	0.0622298481579138	-0.0403616762141813
CFAP43	blue	0.386105243487201	0.114842611822904	0.020057839882186	0.468774958834329	0.0371861161387529	0.247571573263103
CFAP45	blue	0.405555150096589	0.0762151368834847	0.11697855296316	0.0996494068897537	0.0390394459051613	0.211515353263168
CFAP46	blue	0.473992255675182	-0.133427346176676	0.082539983454695	0.319870209690516	-0.0701141759471303	-0.035393717408085
CFAP47	green	0.119495048033683	-0.127406631535094	0.228126710060656	-0.12995528207974	0.15270415044593	0.0552539907234549
CFAP61	blue	0.577328418631212	-0.326213630123324	0.0385758817564012	0.40455729688193	-0.172777399184851	-0.112887123755846
CFAP65	blue	0.341569753973825	-0.172911186954825	-0.0545282143444621	0.287408626028079	-0.0148203681875697	0.105582076854923
CFAP73	yellow	0.434988948855254	-0.0963602562543337	0.0269566222144	0.0819069768271554	-0.0960442807963633	0.340914460186555
CFAP74	green	-0.511068501017481	0.786881849801381	-0.0967275605254709	-0.25099251155947	0.563149979485	0.653017738121443
CFAP95	blue	0.650440414534446	-0.326893364788724	0.153617853291878	0.351400012419485	-0.357972425446983	-0.267525504584973
CFAP99	blue	0.334159307856205	-0.179981529109745	0.00644511864434125	0.292357118445524	0.0038143193729031	0.0597593994032663
CFB	turquoise	-0.214096168966628	0.422082006857981	0.048543446450013	0.0154981550857883	0.622560344279615	0.314683745630798
CFD	turquoise	-0.236933861851705	0.395601200697286	-0.0134411350921058	-0.101902114258856	0.557968842264866	0.226517943506317
CFHR1	blue	0.372596348940985	-0.160597613140255	0.0418299326581811	0.139989267652686	-0.0398596827506802	-0.170358040468215
CFHR4	blue	0.294432500743548	-0.179788595758182	0.0317854789738838	0.131574048176488	-0.086472433350451	-0.0480496781382915
CFLAR-AS1	yellow	-0.25153540232758	0.526511689937921	-0.106929511337786	-0.0377186292071092	0.505071539664523	0.835741293734121
CFP	turquoise	-0.275315575816438	0.611295470890573	-0.109823192817491	0.0755498804803524	0.597858023462882	0.403096076714409
CFTR	blue	0.42180683835367	-0.27712973831515	0.107478905088282	0.0764612032664912	-0.232909046640279	0.0568702003483763
CGA	blue	0.599062654517264	-0.551868028095851	0.121323699723618	0.154826804240248	-0.517799583107391	-0.278243653465781
CGAS	turquoise	-0.261349513741671	0.702608075481772	0.00903233368550349	-0.118847543006208	0.788574917826899	0.511085194033744
CGB7	yellow	-0.151334471807026	0.473271372266463	-0.111883826674309	-0.19092667031489	0.348616758543125	0.667374080371849
CGN	blue	0.647861698553948	-0.225641113957393	0.0643383575621219	0.56036105969717	-0.388859151814	-0.239428652109802
CGNL1	blue	0.673680323247844	-0.1743096681748	0.168768329155145	0.430588710046892	-0.236730850941831	-0.226887329894497
CGREF1	turquoise	-0.522823961727136	0.61819892254937	-0.0885632499880323	0.19991359392418	0.597270461965657	0.404843666804471
CH25H	blue	0.377808563535446	0.143705585024918	-0.0196519621366533	0.0697112859533748	0.0347577044936305	-0.0735608328346475
CHAC1	blue	0.584295475713429	-0.329219742891769	0.0663540356952979	0.121919655230273	-0.30899808113449	-0.224485682833882
CHAT	turquoise	-0.118916261037522	0.0850019581461302	-0.0480809504631319	-0.215605716364833	0.21303252330305	0.207726437733266
CHD3	blue	0.668246943715195	0.142859144442118	0.0920286988769161	0.172197877761924	0.0294531518785292	0.0905850760761443
CHD5	blue	0.667237165911805	-0.35962754923155	0.0581024316225925	0.136246422730969	-0.408036761951144	-0.0130523705494783
CHDH	red	0.425554946612218	0.0609744984412185	0.0303364429063813	0.747914122091173	-0.0829823579244141	-0.0625949090449319
CHEK2	turquoise	-0.259361494637964	0.423807390713715	0.00823463124239843	-0.202966760700011	0.680038492751689	0.463397710012573
CHFR	yellow	-0.128681639237212	0.572116955030656	-0.0555902471343583	-0.133820799108483	0.731030747257397	0.785530394377606
CHGA	blue	0.524037501657841	-0.243650869678373	0.109369392341014	0.158747753166351	-0.230451899707881	-0.151660325615965
CHGB	blue	0.734907336438872	-0.441675871637791	0.129555933256436	0.282299129162199	-0.443390855318791	-0.363058036097505
CHI3L2	turquoise	-0.284988067851001	0.221827481852297	-0.0103699532693354	-0.147145099199849	0.604882248328681	0.207575798075052
CHIA	blue	0.49908163020662	-0.370382000080647	0.0776890622010341	0.232646051579716	-0.351075176771058	-0.231984108690128
CHIT1	turquoise	-0.228488406254083	0.236013378155546	0.0840243217186924	-0.143240225380572	0.489537313255665	0.201667147251933
CHKB	yellow	-0.185554744793379	0.232109638087705	-0.0812159960028533	-0.160297433181925	0.32087556588638	0.844425950976536
CHKB-CPT1B	yellow	-0.0560049277860209	0.201428859047601	-0.111091755946893	-0.0126458788982031	0.262825069253511	0.77885786793571
CHL1	blue	0.763708401936779	-0.392957643878904	0.00639275048973909	0.410566463399254	-0.441548209063302	-0.334854837131414
CHL1-AS2	blue	0.748240522565226	-0.595877495525145	0.0857089613942838	0.317035861935731	-0.568780398274047	-0.413137567955411
CHMP1B2P	blue	0.483339558712587	-0.241648876516315	0.137285645811403	0.153518963056297	-0.222315810510722	-0.0792710255851411
CHN2	blue	0.671804733593938	-0.131612810725126	0.121932770210361	0.461542534668465	-0.0585576555604463	-0.150827999723011
CHODL	blue	0.536894147343188	-0.13367723334348	0.0414418224512689	0.397341124679889	-0.202303506249482	-0.183580916972943
CHP1	blue	0.719170292128759	-0.154440068551503	0.107757026730318	0.4472719785549	-0.188496063480147	-0.294336467622339
CHP2	blue	0.641693852158997	-0.363793283999023	0.0894245858950933	0.46589918826983	-0.359075888486958	-0.28715176295451
CHRDL1	blue	0.526861953772533	-0.250340325620134	0.0693468934030693	0.198756136777747	-0.0682928334446573	-0.20501950708524
CHRM1	blue	0.504517421976259	-0.37800450280143	0.0233697261294423	0.451919658672378	-0.337597991063941	-0.157238328633754
CHRNA1	turquoise	-0.303864672753254	0.294901456079473	0.108837202799729	-0.238596172865359	0.546505503525352	0.229565235964493
CHRNA4	red	0.439263102996432	-0.208789980145471	-0.0596227704921458	0.599282388910375	-0.297156887725441	-0.116653770112318
CHRNA6	turquoise	-0.241302344580186	0.364766315594375	-0.017980348334434	-0.0385349294031448	0.665045355435115	0.328782005500151
CHRNB4	blue	0.404347721677994	-0.283155156146963	-0.0832243030426457	0.212298087180939	-0.108296232498899	-0.102855878732972
CHRND	turquoise	-0.264439115270414	0.352628653390714	-0.137132408164078	0.00620078724533824	0.383081642745202	0.397997118717611
CHST11	turquoise	-0.311265655775338	0.643738516511239	-0.0214485965561103	-0.177158401792179	0.835121598819539	0.383170250130247
CHST13	turquoise	-0.412733686092966	0.428006404374225	-0.100493659488627	0.32555187480165	0.542251706284503	0.302961007758077
CHST15	turquoise	-0.204450340414604	0.699871123458491	0.0357580547253384	-0.157462199315851	0.60585269500184	0.352669673336233
CHST6	blue	0.561087330133259	-0.25046748565566	0.0723765609440626	-0.0491560529157123	-0.160114851515983	-0.0424133859673781
CHSY3	green	-0.339326448544776	0.820182986434662	-0.0161619155653535	-0.232818920125471	0.667585834230465	0.334835468718354
CHTF18	yellow	-0.151135452708012	0.339475760489283	-0.134988886408329	-0.189051750254251	0.456162502401563	0.76962529174642
CIART	yellow	-0.185415490205481	0.469908498777259	-0.0845611572903787	0.152251870824983	0.240273862389892	0.391750790061549
CIB4	green	-0.336149581493461	0.549472590355232	-0.195750761798278	0.0315661598950781	0.314348942579995	0.485713739088864
CIBAR1-DT	blue	0.520594063736336	-0.209184205774412	0.0680277551575103	0.347717359524011	-0.183793798293775	0.00269129252237541
CIBAR2	turquoise	-0.1682201218565	0.159916191521585	-0.0268924675750849	-0.219611129542379	0.404609768231158	0.289942626650788
CIITA	turquoise	-0.0907604739626808	0.485976406950037	-0.00704772480248126	0.0946110922961431	0.747481882964604	0.606389458840231
CILP	blue	0.447762410827737	-0.0899778966443834	0.0382876987589113	0.0659892004107624	-0.0848228604417249	0.140145957489045
CIPC	blue	0.720819254185686	-0.04887459841925	0.0581022338106902	0.322772003195163	-0.271639543599463	-0.0981568869282265
CKAP2L	turquoise	-0.342515191066931	0.502329158626323	0.00446754012479122	-0.225427896943786	0.730510778423886	0.397320764855678
CKAP2LP1	turquoise	-0.293581167900232	0.337123787683433	-0.211156572604509	0.077643596448269	0.375687161454719	0.37325652371449
CKB	turquoise	0.488317948915513	-0.272080790286411	0.0236002931895066	0.163693995963142	-0.466173726523513	-0.209832099490022
CKLF	turquoise	-0.262540756768168	0.596062397134126	-0.0160504660168195	-0.178738505022455	0.759701203487122	0.402446778117196
CKM	blue	0.538093986496408	-0.274547308780844	0.0937545953440503	0.164802292609658	-0.116624945564189	0.0166164287160568
CKMT1A	blue	0.616908034287627	-0.52253581083458	0.0905856420420185	0.0929540052200401	-0.451364272909253	-0.288143560171389
CKMT1B	blue	0.634228763900311	-0.53927777951631	0.0854522384233164	0.0899978571667789	-0.463649394372006	-0.295348569372521
CKMT2	blue	0.535634621241604	-0.321292873130849	0.0749166591757599	0.135551556876199	-0.402817689008478	-0.202297949689356
CLASRP	yellow	-0.118697571002797	0.43979007996272	-0.0918369195950171	-0.0769784586788606	0.428080856234248	0.861240690700651
CLCN1	blue	0.465152050434959	-0.060356809082282	0.0190481501030946	0.102278264957212	-0.0948154886941591	0.0529720379967265
CLCN5	blue	0.516258188967048	-0.0163810721701665	-0.0434793469644811	0.796872640592928	-0.15046969794876	-0.0777027644295482
CLCNKA	blue	0.777841048734666	-0.597482314045368	0.133051927742806	0.215615500902752	-0.580807397987591	-0.312330714116614
CLCNKB	blue	0.799681986282404	-0.593028586871902	0.117055325623449	0.305143358719855	-0.605693065182278	-0.452883367733239
CLDN10	red	0.454919168328297	0.08068160538808	0.0408874664721497	0.732164677088944	-0.13535678756014	-0.120060938240618
CLDN10-AS1	blue	0.590637415509568	-0.197557983963614	0.0693752973039908	0.442960290915241	-0.238847831387409	0.0163011167330947
CLDN11	blue	0.64147491669712	-0.183299655781096	0.0915745866347137	0.150193172877313	-0.219837190753542	-0.182676089980184
CLDN14	blue	0.625865902422179	-0.215747512741315	0.150095279554294	0.275853130852189	-0.231461366269299	-0.245716520144691
CLDN16	blue	0.789058004101978	-0.427763666215144	0.200251726232869	0.440703143949536	-0.373346085161461	-0.369843582823222
CLDN19	blue	0.716127966743719	-0.296177287394139	0.0434252772094528	0.471333415414633	-0.361987642218825	-0.325346487006634
CLDN4	blue	0.466007026360134	-0.0517831692408253	0.0344828908725398	0.368780782774063	-0.163318883818609	-0.153180285829967
CLDN6	blue	0.442899880904924	-0.187319157363221	-0.00578247546223994	0.196436242962668	-0.151479991546226	-0.0771023849029625
CLDN7	blue	0.512600440814191	-0.224288338292385	0.239052320008919	0.219142103432656	-0.177905927933527	-0.188741371938394
CLDN8	blue	0.804192776433022	-0.599878079563923	0.119979756372465	0.311494801362128	-0.635715764388605	-0.486989273797239
CLDN9	blue	0.357175764677401	-0.113704899199137	0.0598220654926974	0.0612975851134323	-0.106822158029065	0.255948904670828
CLEC12A	turquoise	-0.436462411236047	0.557395557102735	-0.0580910037381817	-0.0556935046235204	0.828604641055394	0.532417537451429
CLEC12B	yellow	-0.320076817658187	0.419418497470637	-0.0634949880449959	-0.0984888487834274	0.608708641010632	0.746020886668016
CLEC14A	green	-0.0667025468353076	0.799491867039143	-0.00517934949616267	0.124220251295781	0.32808330607526	0.168160782225859
CLEC17A	turquoise	-0.138399575760663	0.308629206352463	0.0116427099153636	0.02131545771108	0.599137942376811	0.336714799609412
CLEC18A	green	-0.325792419194323	0.48635422110213	-0.136319057045296	0.355644629893466	0.284854797545715	0.273508157888555
CLEC18B	green	-0.214389782776624	0.509292684244771	-0.123915868571389	0.42355827726748	0.26077900994099	0.348157103858489
CLEC18C	green	-0.270307515613964	0.451114223369937	-0.133513108695145	0.44069333903325	0.275588637989566	0.233734209163247
CLEC1A	green	-0.144774019706836	0.783212958345514	-0.0375868297936189	0.105307252917161	0.350825518785022	0.338923321044259
CLEC1B	turquoise	-0.375720554781468	0.518429222629391	-0.0781112111901704	-0.0567745642605125	0.706385028698472	0.615164009946785
CLEC2B	turquoise	-0.468027240252852	0.638845112960608	-0.0176690639532152	-0.302768583582595	0.794793400044297	0.45105179602734
CLEC2D	yellow	-0.404481101694511	0.559890354850295	-0.029691327248704	-0.264098976297566	0.769196274635583	0.813581555101971
CLEC2L	blue	0.320224592948713	-0.209676696042324	-0.0240122812220966	-0.108322980855336	-0.172906581634823	0.0114848780940566
CLEC3A	blue	0.438698549417079	-0.416252010848979	0.048180860454171	0.167829454857769	-0.406091705041733	-0.117226428772067
CLEC4A	turquoise	-0.335620193298318	0.633020070676044	0.0127292983313507	-0.0706597766680093	0.874241543396863	0.471151179711003
CLEC4E	turquoise	-0.195313560434485	0.337658511463203	-0.0459305497450584	-0.0553266644641563	0.540297646398153	0.24084006392925
CLEC4F	yellow	-0.151359475767476	0.460896225949345	-0.112928927130559	0.193061249847541	0.427754770118114	0.530284645349761
CLEC4M	blue	0.466924954608038	-0.275436245296521	0.0382169021373801	0.232771493531623	-0.177499063050885	-0.0721617436592935
CLEC5A	turquoise	-0.300319961837214	0.527201445185544	-0.0375431152633434	-0.0363880484960242	0.68459375642153	0.373178042378741
CLEC7A	turquoise	-0.335150700794471	0.591642857155785	-0.0381013441278343	-0.0432772967538596	0.854548130511219	0.576464518914266
CLEC9A	turquoise	-0.142095789692051	0.409525968850017	0.00272383618503299	0.204425042467181	0.570360317735788	0.280766700815088
CLECL1	turquoise	-0.327618338737657	0.426139667958565	-0.0161609422362091	-0.0815128165592548	0.814751914808575	0.403470976112052
CLIC3	turquoise	-0.212160035785205	0.329490051429375	0.0344891532421493	-0.162885520111422	0.537702033959444	0.24034074203522
CLIC5	blue	0.595539937238397	-0.0494259631103007	0.00754040002245751	0.693163683823873	-0.180457413940586	-0.23956205693516
CLIC6	blue	0.280333354389052	-0.0454518251260333	0.200740160690557	-0.0762511728364674	0.0353790606074653	-0.133807581003398
CLIP4	blue	0.509368544863841	-0.231975470180702	0.199780381608251	0.0423487194095089	0.0811797851118206	-0.0725339285055078
CLK1	yellow	-0.122897903333973	0.497094252126788	-0.05189422570307	0.0369847281537715	0.390233894572619	0.822238324755173
CLK4	yellow	-0.243765279856313	0.599347765244848	-0.004939703482418	0.0603167681523012	0.510180019752045	0.799066813231335
CLMAT3	yellow	-0.155503611518438	0.588538917716358	-0.0713601110372481	-0.13814675139552	0.415303369044678	0.646279332769988
CLMN	blue	0.642163168116789	0.123211274533048	0.1257715019035	0.461473911009886	-0.249383109073229	0.0221968216209057
CLMP	blue	0.443618947283584	-0.294372982506923	0.080849656518628	-0.0423170801518148	-0.121558898724898	-0.180729191740523
CLNK	blue	0.647179546507523	-0.487431954417648	0.169188583376054	0.174025504644105	-0.286154419838695	-0.149091157645694
CLRN3	turquoise	-0.347657264129893	0.459344195217259	-0.0305067103505216	0.472785113230235	0.498387260193998	0.231140336509035
CLSPN	turquoise	-0.160195759821747	0.603164025985707	-0.0583360046613282	-0.10511404828566	0.666281984446977	0.415280052362883
CLSTN2	blue	0.661304043597567	-0.178201421882833	0.0412718011384172	0.449411094147571	-0.222171898151951	-0.26023882573914
CLSTN2-AS1	red	0.238615931748586	0.0220370887377546	-0.0622012057627691	0.408991849203704	0.0585530928303484	0.138452438713688
CLUL1	blue	0.810316330042426	-0.400654567240895	0.109448104117467	0.409913529712581	-0.485629337361973	-0.231726096842975
CLVS2	green	-0.306318249141505	0.500178800608603	-0.160375612476363	0.18115086643157	0.321512848502313	0.38515776464644
CLXN	blue	0.435549697423736	0.101863949293843	0.0413934450198262	0.184444277721021	-0.0448823725515705	0.0940440246373086
CMTM3	turquoise	-0.288902313536404	0.623045531984758	-0.0322198392551239	-0.240311195728835	0.730068420027103	0.371625904042558
CMTM4	blue	0.78029735029107	-0.227353828891461	0.0882123196976991	0.409177904928781	-0.399608176814958	-0.273565946790905
CMTM5	blue	0.374198499073991	0.201990178693865	-0.0392065552397931	0.270597888728408	-0.121704556125409	0.0111537175473423
CNDP1	red	0.311703371266836	-0.027130183431814	0.0838304769715621	0.706979574517166	-0.0113354774846148	0.00911798113295596
CNGA1	blue	0.576944697036686	-0.122408406324212	0.0925120804742101	0.242493495538177	-0.392630316694062	-0.24029633236695
CNGA3	blue	0.50289066566257	-0.267461181936211	0.0675786114301016	0.028616018639554	-0.225955592028432	-0.027102073223089
CNGB1	blue	0.307015843272041	-0.350187409541019	0.00476475447986867	-0.161176726285249	-0.151168932210634	0.118173994742634
CNIH2	yellow	-0.27576075198728	0.384864621150331	-0.104199698794085	-0.243067937433957	0.598377407973078	0.728603901315421
CNKSR1	blue	0.655541630013018	-0.383874550174483	0.0923122839391772	0.123495819428717	-0.395072188922122	-0.109256027008686
CNP	blue	0.718852707066626	-0.0394135672048228	0.092428576724761	0.407269013986128	-0.0650217324506314	-0.156549683243269
CNPY1	yellow	-0.258279167669415	0.19467275848156	-0.0396680675283797	-0.238083730158391	0.308260722498162	0.411139871027679
CNR1	green	-0.102949309830042	0.472993300178547	0.0170255129356677	-0.084599773098662	0.388097898536075	0.221502016240776
CNTD1	yellow	0.519891689397654	-0.187507336696202	0.0546496947937402	0.131127128911489	-0.16387038312814	0.438596474363353
CNTFR	blue	0.457623425962204	-0.140693338630399	0.0312897305308641	0.345788347579899	-0.177485841101798	-0.146111404840042
CNTN1	blue	0.673457989085071	-0.192385606191506	0.0305523495426551	0.301808581259398	-0.282143202615818	-0.265952122873652
CNTN3	blue	0.698076973931023	-0.448386342048114	0.117421762100953	0.228687686262268	-0.391533895173912	-0.328283191985772
CNTN5	blue	0.646532995615578	-0.261728861016545	0.0721221944976625	0.272502525087785	-0.271509742377934	-0.242703073077558
CNTNAP1	green	-0.177168885895871	0.637447598892773	-0.0891925250315235	-0.202123630045064	0.578735086109414	0.590582581528266
CNTNAP2	blue	0.468705198050708	-0.114112968095839	-0.0446593530016485	0.200497413800057	-0.22135532909958	-0.0896701761447238
CNTNAP4	blue	0.442731238818873	-0.242107707258548	0.0626536616295514	0.104271678993246	-0.204975291372954	0.0532892070274028
COBL	blue	0.477789355190998	-0.0551995148684707	0.0148864991092563	0.64476983762894	-0.17717089782183	-0.127023750617298
COBLL1	blue	0.845185388345698	-0.252674239104857	0.088435722385961	0.41635747555986	-0.44969265224284	-0.267747556975088
COCH	blue	0.477167545697394	-0.410029193567124	0.101793362235467	0.0901109563389046	-0.168891903890761	-0.212397238735903
COL11A1	green	-0.0113899069303359	0.241869775328271	0.0262799589028936	-0.329495270331948	0.262639239147116	0.0668226178099237
COL11A2	yellow	-0.0522453906152807	0.400683481023047	-0.148592286713583	0.0476481610720847	0.25621344073031	0.721986275569134
COL14A1	blue	0.46817327590165	0.255182894827194	0.127371066349394	0.114525840070765	0.0637385783535207	-0.125761421942827
COL15A1	green	-0.0939609251501509	0.768214973930352	0.00219299284780944	-0.0285967825527285	0.464410125663674	0.16468620392713
COL18A1-AS1	blue	0.550989557701097	-0.0752945267538359	0.0135158789186843	0.668772770162334	-0.297178260543568	0.0335312794643143
COL19A1	red	0.235155634114605	0.1400789875637	-0.177386968595113	0.617632182446181	0.00537220678295327	0.0826606469408138
COL1A1	green	-0.242754858233435	0.603034205575156	0.0230207748692809	-0.355563173065487	0.560300675148863	0.273556953393338
COL1A2	green	-0.10136931212883	0.619514370673096	0.0482942208479437	-0.239830588677917	0.501373920355507	0.184341291927286
COL21A1	green	-0.135256199789713	0.663860764329995	-0.051599428894818	-0.0121840301950745	0.301320533334252	0.206171682313756
COL23A1	green	-0.60823696370007	0.758184083201603	-0.0867323358801417	-0.000536212225943798	0.624258865367743	0.469381969639817
COL26A1	blue	0.766573824051805	-0.481681506004347	0.094149918595169	0.190379375862714	-0.422512340752524	-0.297591421533292
COL27A1	yellow	-0.245416819724861	0.59034019282172	-0.205504981321403	0.209271147359523	0.479930745374333	0.725893625025477
COL28A1	blue	0.402769625251784	-0.161717241698454	0.0684895182555018	0.206459280715906	-0.110622434161117	0.171910519834037
COL3A1	green	-0.0444489358296481	0.612787792394011	0.0589204538138189	-0.201212870690505	0.477040068187299	0.159531666995611
COL4A1	green	-0.21630695362746	0.871970894124975	0.00583602108449395	-0.108151690047114	0.550579537352883	0.26498302641413
COL4A2	green	-0.16103950528154	0.851951088675511	0.011208981797558	-0.058427709820039	0.545829096305463	0.275456610854536
COL4A2-AS1	yellow	-0.0878230874426319	0.523042311673647	-0.0818003625179246	-0.0266942085565454	0.346191293062751	0.781535812532414
COL4A3	blue	0.628060895929202	-0.150461512705531	0.0649351470404676	0.534266455396628	-0.343994335081251	0.0847777403852481
COL4A4	blue	0.727776522700665	-0.154100542587519	0.0457486230042973	0.53893883662004	-0.344024950717432	-0.192160940003697
COL4A5	blue	0.65790885296642	-0.0966737198353346	0.103455782875656	0.246182271916776	-0.241008785103974	-0.136222987808878
COL4A6	blue	0.825993040086304	-0.353554692143025	0.0911747074976433	0.363831713668489	-0.508143073317666	-0.328161762328547
COL5A1	green	-0.126623017918072	0.601665413380743	0.0368816224135727	-0.322944834378271	0.513547831076482	0.264347331171602
COL5A2	green	-0.225619737539558	0.770560723796458	0.0176785558730847	-0.253634954893701	0.582432362268307	0.314238582135915
COL5A3	green	-0.464067488070818	0.834537987799881	-0.0930942397100051	-0.298543296977463	0.616293519195915	0.571621242726893
COL6A2	green	-0.261432502285304	0.710570952127061	-0.0288002765651181	-0.29136928549307	0.632581964348634	0.407682398164085
COL6A3	green	-0.0455325287295146	0.561579557455001	-0.00203954808793758	-0.253600251385809	0.46762943669292	0.189608835368902
COL6A5	blue	0.323862482989459	-0.247698780566008	-0.00454231954739578	0.125813161773993	-0.0693115930875726	-0.0328927913668304
COL8A1	green	-0.25762019628416	0.747439673092058	0.00956089869944668	-0.071319304287692	0.568669661701949	0.258633538331858
COL9A2	blue	0.612998001412629	-0.171219744251692	0.072106691814561	0.268993422971839	-0.192304977908068	0.0396014415582546
COL9A3	blue	0.490294229088659	-0.272352517683804	-0.0253929500452476	0.119292203370368	-0.273586404740665	-0.0909565739353752
COLCA1	blue	0.571545054782294	-0.132516643983648	0.0636458124636791	0.470521101139665	-0.395148594770868	-0.0137332423088784
COLEC10	blue	0.442791870377876	0.00725607508377055	0.0960883484155876	0.25897802384858	-0.0308937704216803	-0.133024136566398
COLEC12	blue	0.451310282960911	-0.0559815124544335	0.148949264340453	-0.0520668785925932	-0.0534385099319421	-0.188497189392853
COLGALT1	green	-0.347167799767791	0.750749033279392	-0.047285246427922	-0.24655279130791	0.800855850691892	0.527281582976418
COLGALT2	blue	0.338547326534122	-0.066927301231076	0.039729921063213	0.112727424708461	0.0802116137708962	-0.0453691530542558
COQ3	blue	0.685314648687697	-0.33854276316211	0.0129624995355313	0.302403517591613	-0.363268561253257	-0.199199160422486
CORIN	blue	0.702640265023872	-0.155409716026705	0.162494172102537	0.0715178897186446	-0.228477959925789	-0.0948827854579201
CORO1A	turquoise	-0.460585462421731	0.59446855401075	-0.0517693494207453	-0.0965270521483109	0.931953159639301	0.486421198914232
CORO1C	turquoise	-0.151660316329602	0.643601394240822	-0.0971322350523829	0.150748876351949	0.692801009416936	0.309175101745011
CORO2B	blue	0.640695213294379	-0.0575774336055002	0.0848196101816675	0.226293380570618	-0.165240669782278	-0.179003580367795
CORO6	yellow	-0.0814109776110189	0.105493725264715	-0.106672969862573	-0.214545098378656	0.320130589347848	0.637689507433033
CORO7	yellow	-0.304634217786238	0.370544972875933	-0.0602734459144128	-0.230265956376578	0.620355180898496	0.60642676437182
COX4I2	green	-0.283449428597693	0.680230891861103	-0.0641808515908116	-0.141959513787458	0.253328436047287	0.296509611505861
CP	turquoise	-0.341489764084207	0.574970522756122	0.0345897329452089	-0.145054378196087	0.589700126300064	0.260555890550588
CPA1	blue	0.526997471331872	-0.187027925453227	0.114413095635655	0.324948791188666	-0.233384602825855	-0.117400186261489
CPA3	green	-0.194847171063337	0.673922473831764	-0.0350258174824804	0.11910850801321	0.520432940840287	0.241348726559133
CPA4	turquoise	-0.0892899100108053	0.0907468391797489	0.0208443938276602	-0.266958188382297	0.385476031138789	0.0796309966727535
CPA6	green	-0.317895088928368	0.622717645198915	-0.0996466025831311	-0.220563384797402	0.419742725724751	0.402033456181222
CPAMD8	blue	0.760129206803291	-0.08277975175893	0.106303342131752	0.373869684124461	-0.387004291606343	-0.112803740455175
CPB1	blue	-0.158663870588588	0.130128278849747	-0.0518268081156845	-0.266296741887709	0.131814814103578	0.179717931512376
CPEB1	blue	0.403758091767615	-0.353636405348671	0.0119753090422286	-0.0438279680590365	-0.107011035886774	-0.109747872970744
CPEB3	blue	0.774589095605442	-0.0981939225199832	0.0975634057831536	0.470086981862586	-0.274714221018649	-0.112144884251324
CPEB4	blue	0.606966690279235	-0.0457406262215873	0.0788136966068579	0.515749083221855	-0.167265105672409	-0.117708052111988
CPM	blue	0.473225749679703	0.187813327756491	0.138402795856597	0.384457004586925	-0.0052979272210461	-0.10574765066495
CPN1	blue	0.281267173051853	-0.172675262385183	-0.120698379763387	0.282889993961409	-0.143530936491214	-0.106695021532939
CPN2	red	0.312615624378639	-0.190658682030871	0.0108926620901736	0.38229850922492	-0.0821003597523524	-0.224471020189417
CPNE4	blue	0.58802522411483	-0.374964821949588	0.0848710381856076	0.366069912209669	-0.260146440916832	-0.219776807113478
CPNE5	green	-0.199861667715237	0.727060383578938	-0.0862965628787547	-0.046767226172573	0.441606270340852	0.429062618776435
CPNE6	red	0.525647988288489	-0.235345898903793	0.00792532187394916	0.672209068243754	-0.33762794666037	-0.159992969818829
CPNE7	turquoise	-0.211975457417409	0.127099856725593	-0.00225758978864911	-0.148352216451969	0.542507980225615	0.453246623295668
CPS1	blue	0.47027381277669	0.0465905313837531	0.0554774548483082	0.211540794466873	-0.0195743312035544	-0.0596818656234238
CPT1B	yellow	-0.0465347857072783	0.123753207467404	-0.0738082008811909	-0.0420523927762623	0.206660981728216	0.776126850111686
CPVL	blue	0.552521640793733	-0.0273716358288565	0.149546359189633	0.346105863159549	0.109766629378179	-0.21503762912185
CPXM1	blue	0.315318949130535	0.104237267556733	0.0604886582408941	-0.131962690168627	0.103980931220029	-0.0533160973680437
CPZ	blue	0.305245546570291	0.0545966655628615	0.0344544532028322	-0.0653964843412333	0.100139811613456	0.0129927955147559
CR1	blue	0.383727264861088	0.0149249714501444	0.118671504554931	0.28717989569667	0.21275269750427	-0.0738620297882513
CR2	blue	0.597092236560203	-0.390042149586031	0.101156994206307	0.350563000880405	-0.186892128501097	-0.293716829939503
CRABP1	blue	0.530412241403925	-0.401320655837855	0.130341125685999	0.277068631866813	-0.359210649369656	-0.33838189647132
CRABP2	blue	0.331514095559146	-0.169796076949619	-0.0226160443753842	-0.10036014755026	-0.160892546159358	0.00475402438383507
CRACD	blue	0.508510112444647	-0.0509367174865885	0.0783357576148257	0.223658244559432	0.0723598889418888	-0.102366938333644
CRACR2A	turquoise	-0.30707684901762	0.601825826487538	0.106263245142895	-0.124664657411425	0.71469902373581	0.498076220850425
CRADD-AS1	blue	0.482186116814898	-0.105308746464764	0.0439520509823696	0.232372444533261	-0.248889748015936	0.0951344839616924
CRB2	blue	0.37272954119199	-0.129341525499898	-0.00368545206100066	0.477681842649465	0.0205125030267203	-0.060808981987715
CREB3L3	turquoise	-0.463129820111547	0.471016733815596	-0.0981368263282323	0.310948533159026	0.4842899285149	0.340821777692191
CREB5	green	-0.253006838334767	0.592786384644487	-0.100784699799402	0.195351155973262	0.547617160111891	0.479509718831979
CREG2	green	-0.102726140530788	0.491567024236585	-0.0549541345697537	-0.282789217811307	0.208519598484173	0.229353753455383
CRH	blue	0.451860788604844	-0.414127027857977	0.0735309180559596	0.0996804275334735	-0.388974797585241	-0.205646941207337
CRHBP	blue	0.656883169285368	-0.171859537656979	0.0562609269434008	0.617525673841776	-0.319386843894648	-0.28538792617151
CRHR2	green	-0.0857530921821347	0.409969869197611	-0.101263406179674	-0.0300418188635835	0.194555555092092	0.30999266636761
CRIP1	turquoise	-0.28305303163247	0.570106693326072	-0.0579203805252069	-0.06896771033719	0.540379345929903	0.483460377433373
CRIP3	yellow	-0.119596189415071	0.205406632591964	-0.126711514099188	0.386731980068422	0.182589427350868	0.419060865902151
CRISP2	blue	0.744384567088221	-0.490911836128808	0.140104971480718	0.365402272506696	-0.541687400185929	-0.384956475036467
CRLF2	turquoise	-0.191485818174865	0.421951753777869	-0.00817085361806256	-0.198320344534684	0.478701292769561	0.51972122777291
CRNDE	turquoise	-0.231198077795799	0.392403140515686	-0.0728387238085174	0.0209394970522435	0.432658726220617	0.409239864647782
CROCCP3	yellow	-0.0605922489627509	0.468581029045319	-0.124229130384127	0.0675135473834373	0.368722057256467	0.897919415283964
CROT	blue	0.763683366462097	-0.128912662112863	0.106326979648908	0.465014566274862	-0.216288050422863	-0.192669950583029
CRP	turquoise	-0.183695140905741	0.20770699711793	-0.00860966244112345	-0.120509228965223	0.341925824956394	0.139849945090125
CRTAC1	blue	0.475479815991873	-0.158576681695367	0.0155467953180369	0.149359993861459	-0.241315705398097	-0.203458855697584
CRTAM	turquoise	-0.444294532215095	0.523727246440229	-0.00660352446211143	-0.105487017993238	0.889411734120424	0.390704892825471
CRX	yellow	-0.147215887040173	0.101020087215452	-0.0940035140601929	-0.109300906800626	0.183051826401207	0.599845359714919
CRYAA	blue	0.448440484574948	-0.329843286643415	0.14219402630738	0.450017261853225	-0.305890928596335	-0.271481055632799
CRYBB1	turquoise	-0.18591186745903	0.402772245685734	0.0803376162606195	-0.173540111406864	0.714140660251858	0.196173888917748
CRYBB2	yellow	-0.231048184465213	0.427792282776189	-0.122888153815008	-0.0527897249943834	0.32158755240066	0.543133176755003
CRYBG3	blue	0.614053456303095	0.185826379145076	0.0655720120826459	0.209317066532835	-0.0146210793000722	-0.0775182328132936
CRYGS	yellow	-0.281991286843336	0.373216650727207	-0.0881399525849378	-0.190455889492551	0.432640156860159	0.860803955925855
CRYL1	red	0.417509127685874	0.00423328496312072	0.0152970617523345	0.771032666907594	-0.124108999850801	-0.166133219169467
CRYM	red	0.177804162734079	0.0518437208669292	-0.0937258218128933	0.751136863114689	-0.0126722725000808	-0.0168939695608553
CRYZL2P-SEC16B	yellow	-0.239845463036509	0.471031318356959	-0.0542776777435865	0.174133132286249	0.52557401815717	0.732912226347587
CSAD	yellow	-0.103547071133376	0.292578778959407	-0.109539977119525	-0.0500449085302528	0.324576529240639	0.899750010687195
CSAG1	turquoise	-0.256686998393032	0.34533831158781	-0.0146182675159128	-0.195843348912438	0.299159462319363	0.294477560604076
CSDC2	red	0.349069542392883	-0.0122290860752356	-0.104257755175362	0.540932899937966	-0.152887015507486	-0.0443799887222597
CSF1R	turquoise	-0.245172344821612	0.581712503294292	0.00114537234152328	-0.0190102046643877	0.838812912151582	0.328072152258159
CSF2RA	turquoise	-0.305347491842896	0.498010280316663	0.0326022816273194	-0.121363462891908	0.825988320895753	0.422033824014241
CSF2RB	turquoise	-0.157633488141373	0.691322337495533	-0.00590848339461576	0.0204153923682754	0.783090410118253	0.341660551090248
CSF3R	turquoise	-0.464524029717457	0.546008198816135	-0.0620342612371549	-0.12204829221723	0.868181336837206	0.628757458998092
CSMD1	red	0.351893747428051	0.0620637086585612	0.106774499060621	0.52726321754512	-0.0181634106893046	0.0671012580231641
CSMD3	blue	0.299634716110157	-0.176944184887445	-0.00715127197118314	0.146143136049226	-0.0592975579634818	0.100352081132247
CSNK1E	green	-0.12676448732941	0.716704558298626	-0.0713953142196435	-0.161011110400296	0.499017880149974	0.669251899615716
CSNK1G2-AS1	yellow	-0.181464350897651	0.388631084821452	-0.0857656913292962	-0.0319626603490299	0.381427767334019	0.717146808581499
CSPG4	green	-0.352469053794899	0.898605087575946	-0.0637492545319602	-0.0876891662675509	0.525606108573205	0.439364330948363
CSPG4BP	blue	0.660161316380906	-0.0691622789459833	0.171910155235608	0.343515986006178	-0.275394137897044	-0.0883356856994109
CSPG4P13	green	-0.110155297635182	0.748895892920491	-0.0639887531483186	0.0995363802751419	0.390630615906373	0.579947548198649
CSRNP3	blue	0.61248613719351	0.157905504812812	0.0815629088083363	0.45860583664504	-0.0947890058621333	-0.0990489297609791
CSRP1-AS1	blue	0.490781080302096	-0.332648135735622	0.110822144173599	0.131110606469081	-0.087181279030004	0.0118526673337585
CST1	turquoise	-0.132076145482734	0.151914685416845	-0.0677013622232416	-0.138196722076123	0.166647217738697	0.140743641933417
CST2	turquoise	-0.134799939193896	0.16584524306174	0.00433368337265853	-0.272646393317734	0.355040718098566	0.143685383572496
CST5	blue	0.491690830230719	-0.506640836390698	0.125852293599082	0.0878688293506922	-0.396263884764164	-0.315606218786283
CST6	blue	0.471766084721139	-0.277693620261166	0.0891699649775797	0.023322433896007	-0.11600733379473	-0.214833042499312
CST7	turquoise	-0.489206956832145	0.553118774733569	-0.0481997011354479	-0.114670061176703	0.857200366102318	0.432212485203966
CST9	blue	0.699495845544945	-0.495224521868065	0.143400537697211	0.398805001897651	-0.549734684261183	-0.36036773468915
CSTA	turquoise	-0.496728637844595	0.489018217214403	-0.0181469911054989	-0.205378302963933	0.852584115050234	0.346323920090458
CT62	blue	0.421257386625566	-0.396036656325473	0.0489616885067222	-0.107688379594775	-0.352101072809142	-0.0864214802558
CT75	green	0.28694788677027	-0.287986888002772	-0.0218152697949478	-0.0388501041658414	-0.0374138048663745	0.0141794906271075
CTAGE7P	yellow	-0.0796405385451283	0.262061465646335	-0.0588902734951634	-0.0125061706980578	0.331795777499319	0.800220646763556
CTAGE9	yellow	-0.399843368766265	0.592815255609675	-0.0860803274388592	-0.0402074409652	0.499186559917939	0.697892999402119
CTBP1-AS	yellow	-0.13840949322162	0.463021981816246	-0.112902405955899	-0.0737565760599782	0.4323310625368	0.884225791880621
CTDSPL	blue	0.77508272716917	-0.114234470494697	0.058226452395007	0.45263869003141	-0.372898079269116	-0.242686414622815
CTF1	blue	0.51214585078936	-0.0701519557199059	0.19000862298264	0.250322993011461	-0.173176906277515	-0.142368879069787
CTH	blue	0.649551684179026	-0.219712413216265	0.0576432621229288	0.515324541123795	-0.357317641857842	-0.252898109867641
CTHRC1	turquoise	-0.35590484373404	0.5067525200199	0.139915269644991	-0.492298049943251	0.555770617079742	0.23345919168607
CTLA4	turquoise	-0.393849366685988	0.430747743753354	-0.0285945584360226	-0.157303107597491	0.804142761817241	0.563525262972345
CTNNA1-AS1	blue	0.397604235528117	-0.244345071761012	0.165636077777152	0.270483338287609	-0.307096316843417	-0.127731744981531
CTNNA2	blue	0.448481133511671	-0.476955378842506	0.0679295653283227	-0.0843185623765786	-0.314145354280584	-0.100754852346721
CTNNAL1	blue	0.728554612558235	-0.0750788577243932	0.111936901912456	0.252018831567169	-0.262385202460843	-0.307765733445671
CTNND2	blue	0.475579591348077	-0.220506200432404	0.128849601283923	-0.0169382442905222	-0.188039232721089	-0.126903945429656
CTRC	yellow	-0.221411130337795	0.226448654206913	-0.034139891306585	-0.205022092904214	0.338391254146764	0.722058665936964
CTSE	turquoise	-0.113885349442482	0.310435045112689	0.196270157452348	0.203361125964412	0.460656834652347	0.21694635112807
CTSH	blue	0.555954766969067	-0.175736804397034	0.137443157489303	0.617269974789326	-0.0820176713820041	-0.2089850637158
CTSL3P	yellow	-0.32593850921438	0.447765820506297	-0.159708054461635	0.308213782179294	0.484888508579128	0.592083801931234
CTSLP2	blue	0.385097628907397	-0.0762179529993608	0.0564431439948629	0.355451068641147	-0.0759984638368118	0.244163227257067
CTSS	turquoise	-0.267042549453905	0.525123641638165	0.0558179356711215	-0.0883825806521924	0.83444657900057	0.275524395211813
CTSV	blue	0.588832885183045	-0.345010442536174	0.102283652446546	0.507349843870593	-0.242776665318158	-0.251872251931108
CTSW	turquoise	-0.478169892548743	0.568026233762696	-0.0439288914931414	-0.0967572641822536	0.826028312313568	0.442502955270538
CTSZ	turquoise	-0.16377906139189	0.435741266669327	0.118803965925885	-0.163763473503732	0.70819155683466	0.242722284435197
CTXN1	blue	0.349269085306031	-0.27157910752255	0.107787469837746	-0.00971379629992204	-0.0591023703448282	-0.172970019572752
CTXN2	blue	0.349967112391858	-0.0648417917512669	-0.0269736652740263	0.251818954686562	-0.199951323222927	-0.0645051306228374
CTXN3	red	0.451356302612699	-0.186451174170395	-0.0544814200747998	0.696183189181421	-0.284131596723839	-0.216991351200785
CTXND1	blue	0.535772875993385	-0.223624013713839	0.00205430641075177	0.499691461313592	-0.303257088847224	-0.0178719698865605
CUZD1	yellow	-0.0562414290454932	0.319102382155753	0.133840650643786	-0.205283302413536	0.273457306841837	0.566667176047901
CWH43	blue	0.681652300334582	-0.378043446072526	0.00777741865349798	0.381861215896621	-0.575861313966435	-0.348670010235173
CX3CR1	turquoise	-0.127941378784466	0.533899743910245	-0.0108310097286916	0.190765286121301	0.578024489064151	0.212493955897886
CXADR	blue	0.385064316761208	0.0149858812932237	0.232147335493179	0.0849417785186109	-0.120952799209772	-0.17693408261806
CXCL10	turquoise	-0.383977864874235	0.464999224119202	-0.0294867865241979	-0.0219427108676843	0.750876567344829	0.375554743069563
CXCL11	turquoise	-0.401236731150493	0.504777182511438	-0.0370440775937454	-0.0645885292627677	0.737801282030653	0.350892081547268
CXCL12	blue	0.456389493975385	0.123953263585809	0.0121120448516901	0.463778877126072	0.0500555174616341	-0.128539612744815
CXCL13	turquoise	-0.465478445795977	0.309487588848465	-0.00907787621415326	-0.273427187906334	0.722551675845901	0.359639490991785
CXCL2	yellow	-0.113676892048794	0.322962550341507	-0.0255175018281948	-0.0534520473920344	0.346679376183699	0.456078367063307
CXCL5	turquoise	-0.169597153049791	0.241284550829451	0.197242877434455	-0.308416372690158	0.368227092473407	0.153230302536167
CXCL9	turquoise	-0.432891011676964	0.542066473046456	-0.00438215833845363	-0.0736343570124597	0.81620287896082	0.398288677884412
CXCR1	turquoise	-0.0974721402538474	0.348784339512752	0.0224494369404455	0.155927913585709	0.331152780512582	0.180862258423217
CXCR2	turquoise	-0.089109201776689	0.397217270193674	0.0266720961731934	0.17611793432712	0.448952042349766	0.225980654715434
CXCR3	turquoise	-0.457721409014357	0.532040258815881	-0.0534238364412018	-0.0678259517587945	0.885703671652011	0.433093776339433
CXCR4	turquoise	-0.562338927672632	0.782575919661183	-0.0106507074646534	-0.238675454752153	0.813871334690709	0.474135286454572
CXCR6	turquoise	-0.423910794207872	0.496912946505416	0.0225049253608913	-0.127330202798993	0.881161942897834	0.38384145850689
CXorf65	yellow	-0.325033025298444	0.38263883028419	-0.0942880423617398	-0.148695542484566	0.647459136310412	0.799139168452219
CYB5R2	blue	0.545158043251352	-0.147702329128403	0.0918376239724961	0.0018023289298349	-0.108475595253323	-0.0587247916255393
CYBA	turquoise	-0.304432139122082	0.359959388213568	-0.0666795721975778	0.00808516412989816	0.658051609078943	0.304023600939811
CYBB	turquoise	-0.169265330879672	0.512497723522288	0.00472616159226276	0.0146568365147714	0.775794024664085	0.251979800409816
CYCS	blue	0.601636958099926	-0.403437789623637	0.0848911193027982	0.199720840743724	-0.344742301928099	-0.33539881724034
CYFIP2	blue	0.713584092589914	-0.146618928222059	0.101149946882138	0.618907643013248	-0.303083751010783	-0.237748948758446
CYGB	green	-0.279247166245288	0.802976467179654	-0.142966601581781	0.0226397290202744	0.446433268996006	0.410585672347286
CYP11A1	blue	0.439581080714726	-0.429402410249439	0.0681355568400435	-0.032593393778617	-0.248752329260251	-0.158274148100617
CYP17A1	red	0.612900308062656	-0.456251428467297	0.0248907660192389	0.613592301932918	-0.455395654256775	-0.338765326142007
CYP1A1	blue	0.600452855952916	-0.323840444735865	0.0972001637369405	0.17445481756593	-0.36267788313789	-0.220833230012583
CYP1A2	blue	0.544938900455643	-0.371282645857397	0.0506141339235254	0.0675595539556577	-0.343240975094312	-0.0226791805183691
CYP1B1	blue	0.468017214235995	-0.0444847063001471	0.0691264758434274	0.0877959470747321	0.0410099889125484	-0.209223991480283
CYP1D1P	yellow	-0.220989429402729	0.378325621904745	-0.191282395351249	0.298855482316278	0.154116376720932	0.388200420738655
CYP21A1P	yellow	-0.317344344826222	0.495647292484015	-0.089577557166252	0.0988318729413866	0.523974777038068	0.571743904587768
CYP21A2	turquoise	-0.383293134787726	0.461640578263519	-0.0736517397266697	0.0638985083388809	0.529744458875829	0.553181989029135
CYP24A1	blue	0.325161414398248	-0.132452646158491	0.0144170832164598	0.365538120010463	-0.0279277536668825	-0.0298185144920268
CYP26B1	blue	0.539036972957246	0.115482096627936	0.052072471761568	0.384619318632457	-0.0958956875314949	-0.0692070246077322
CYP27B1	blue	0.560914649347284	-0.36868728827618	0.151204448438502	0.329870187723807	-0.269998206831111	-0.0397851573789206
CYP27C1	blue	0.479959972457629	-0.0563410067910935	0.032952181887999	0.16588716012781	-0.0943872642852468	0.0512097229629532
CYP2B6	blue	0.59836850339663	-0.397664422908646	0.0687868781878828	0.539383044613417	-0.371670031885089	-0.29263964549269
CYP2C18	blue	0.474749771897362	-0.278890451262937	0.0734204869752092	0.151069655320924	-0.12609500444461	-0.13511676854958
CYP2C8	yellow	-0.190867823998779	0.380901007379357	-0.139106288492295	0.258950941515866	0.281234752772625	0.439444082666682
CYP2D8P	yellow	-0.229195070296148	0.352425803238524	-0.158881614522681	-0.108396177396681	0.398732320980665	0.895412747394311
CYP2J2	green	-0.462502717771	0.687059733530724	-0.118148999646464	0.195177056634622	0.553427755044892	0.368018732876253
CYP39A1	blue	0.631033256139495	-0.0114700531482644	0.0384180306817912	0.376362299015137	-0.306805197450549	-0.22310624769522
CYP3A4	red	0.336725380296121	-0.192092914268251	0.0305083920934187	0.582563802169118	-0.194679608449378	0.001981307966056
CYP3A43	yellow	-0.125716499675517	0.234080475895177	0.0138605341993392	0.00916422362018465	0.175078639630752	0.646155669213175
CYP3A5	turquoise	-0.331424581724316	0.341689055366946	-0.0729246662797773	0.175181494199645	0.492622545304309	0.493394642389438
CYP4A11	red	0.157767126725259	0.204669732658064	-0.119424991633926	0.809230038489361	-0.00592544720714296	0.0299428668127585
CYP4A22	red	0.16286716691238	0.154324238554734	-0.125080972694382	0.785524699475579	-0.0474311344623478	0.0121035723543775
CYP4B1	blue	0.377380849055692	-0.050071033402942	-0.058180245815747	0.307953725220273	-0.271567373071612	-0.104166117489977
CYP4F2	red	0.392902325726699	-0.279914895301687	0.115388403800275	0.496994123336294	-0.167333512007176	-0.220300414016059
CYP4F22	turquoise	-0.188365336042569	0.450211938084992	-0.0349933437518423	-0.00426729667748541	0.570232176332265	0.346712959445068
CYP4F3	red	0.240701841436848	-0.163831708950587	0.0350559656301247	0.475927254820747	0.00843241261319856	-0.0383849822259382
CYP4F60P	yellow	-0.257297805785732	0.366147948559675	-0.109444307565238	0.0268366169929283	0.31084120358128	0.545330674681368
CYP51A1	blue	0.611828988542824	0.0315700554324182	0.0229112258131839	0.361342959658426	-0.185820671246336	-0.229796072792929
CYP51A1-AS1	blue	0.612063611874418	-0.0926578480658921	0.0746593255974809	0.287217714321797	-0.266822226265018	0.10038069703009
CYP8B1	red	0.242728132852096	0.0242627504035685	0.143016718519634	0.557843584529168	0.100919663305649	-0.0834650078938095
CYRIA	green	-0.228950595186034	0.781967021978039	-0.0199384189958681	-0.116814359296714	0.701609706734223	0.365085104493086
CYS1	red	0.477130261117819	0.0707973670128502	0.00387501582106221	0.662044342363005	-0.177419603123828	-0.136890202489647
CYSLTR1	green	-0.155826988990369	0.736665084434199	-0.0405921422710844	0.111860157896068	0.608250219969928	0.233790103834098
CYSTM1	blue	0.559157069290067	-0.289957532191612	0.047520718100222	0.464503906013835	-0.287153624428948	-0.260834748720298
CYTH4	turquoise	-0.376528668953989	0.601438814977316	-0.0589712772589341	-0.0446006201837629	0.915790532285288	0.528984049814644
CYTIP	turquoise	-0.178506642455559	0.31160247345671	0.0476754432577358	-0.0868296717050195	0.672407234046772	0.274395268140563
CYTL1	green	-0.0558828377768171	0.564214878047587	0.0148702784507537	-0.123906671246099	0.359459072098963	0.1614064874887
CYTOR	turquoise	-0.420684935233378	0.628443347606845	0.0304565200749991	-0.387928281565318	0.625921811278332	0.363309639443441
DAAM1	blue	0.701131490710914	0.0718989398016036	0.0467785297357659	0.357651539546262	-0.214067652857469	-0.0789465577725318
DAAM2-AS1	yellow	-0.2161803551677	0.521700345700818	0.0137148733976307	-0.173113469947549	0.327287511449881	0.610849538578636
DAB1	blue	0.414633540479754	-0.00802163008137837	0.0160428727726628	0.0872640091955839	0.0132019125724867	0.00136645361764387
DACH1	blue	0.592737733070051	0.104634382375911	0.0832238519162112	0.528238128580218	-0.248379496483205	-0.174849013129103
DACH2	blue	0.623689742997173	-0.147882569952232	-0.0391823545770339	0.492355472303191	-0.356255227469709	-0.174410696292736
DACT2	blue	0.438516114183743	-0.029065563789591	0.00899933567804957	0.450347679832319	-0.169006073672257	-0.140257076452898
DAG1	blue	0.786849705770957	-0.0600212376309568	0.0911527105895683	0.340728986420701	-0.18213510172311	-0.285799343815249
DANCR	blue	0.750576205822077	-0.388562527184319	0.189394024068195	0.249359545970615	-0.407354812477561	-0.259823967466501
DAND5	yellow	-0.307539904462016	0.365662077984096	-0.0923361683138244	-0.201590153044823	0.336517459038087	0.58067381162221
DAO	red	0.259340447443318	-0.070493698815702	-0.0243490650092458	0.816468084937978	-0.0491300050281235	-0.101475798229778
DAPL1	blue	0.443043653505885	-0.379293920365056	0.0514482719029817	0.0528254401365686	-0.290742600881914	-0.271617938432561
DARS1	green	-0.148796237674559	0.710413621066068	-0.0657021132856961	0.18905015185171	0.455397574343153	0.28227688517945
DARS1-AS1	green	-0.560353362296503	0.724205334119993	-0.121226463261436	-0.0863988724982318	0.631200712614169	0.639650121534055
DAW1	blue	0.28162610686434	-0.198885871373033	0.125133058248061	0.10109299903042	0.0336150189441917	0.0646351343559233
DAZL	blue	0.366938931509662	-0.169170526237428	0.00843977082774188	-0.0178069629543154	-0.1132930061199	0.0615154212092713
DBIL5P2	yellow	-0.244715170953027	0.260518421288005	0.0432261593054274	-0.0657386149508288	0.223180976889832	0.533689523070098
DBT	blue	0.782221917255424	-0.124441791825141	0.0803475523194724	0.613787470457908	-0.294433894953867	-0.262558774818681
DBX2	blue	0.379056782832156	-0.201004535658457	-0.0112288746418957	0.228600764493884	-0.130340751130544	-0.109897888305432
DCAF11	blue	0.779809821179735	-0.0338343513177191	0.0573644944338133	0.553437727870187	-0.213448712950978	-0.158071919052697
DCAF12L1	blue	0.267348501594573	0.00846176399536612	0.114055163075415	0.169412926962998	-0.0611309013066531	-0.108064564859745
DCAF12L2	blue	0.462511990838886	-0.224029649565452	0.0703705801523895	0.118676030494512	-0.182573131377121	-0.20663888645892
DCDC2	blue	0.518899885248823	0.0492673579669471	0.045147630686505	0.492974910336721	-0.0385815551415681	-0.0949507155130137
DCDC2B	yellow	-0.107646892290229	0.357914826499256	-0.116400895418462	0.0472111867611561	0.339564609992864	0.85841292288954
DCLK1	turquoise	-0.230509604095811	0.483175667026237	0.13953350281853	-0.121814114486667	0.566298399841705	0.262167304416687
DCLK3	green	-0.351022771760958	0.714980778199582	-0.0883879753256273	-0.177075881025629	0.388019168709237	0.376306998509766
DCN	blue	0.570238885443161	-0.123749253291343	0.0965372270867406	0.126303831559487	-0.128825895446513	-0.249181679341607
DCST1	yellow	-0.21155482822824	0.239746838208518	-0.0487135571290503	-0.25131441954758	0.374712828962336	0.775464548333221
DCST2	yellow	-0.238727954326853	0.29686575517906	-0.0825785994469104	-0.202153795584399	0.37546230867704	0.8008756779303
DCSTAMP	turquoise	-0.318087661673426	0.368503994243318	0.00475372139750188	-0.112000189194795	0.632994809393189	0.393093199923106
DCXR	blue	0.603700154080955	-0.476985967543505	0.0962790530750732	0.501394673026977	-0.459910352230994	-0.31118196749055
DCXR-DT	blue	0.675795762025554	-0.521405473156718	0.128523734305485	0.467221698198429	-0.497264477984403	-0.3219550360189
DDAH1	red	0.449705502534862	0.158838370253568	-0.012764682865669	0.756454246366378	-0.129406624326384	-0.142245106881788
DDB2	turquoise	-0.443056140716832	0.741971943448605	-0.0837878182324667	-0.113651405906974	0.714618624834549	0.605571073856084
DDC	red	0.0673484832856431	0.196895242219771	-0.0417312036522878	0.825035809961472	0.125694807192948	0.0137466461794056
DDIT4	green	-0.364773322822777	0.710113766205578	-0.0363770443227078	-0.190537139250593	0.618774958530378	0.467986561397111
DDN	blue	0.624459283169766	-0.314279081644707	0.109892765765032	0.509086517143805	-0.311914686500762	-0.281578523889355
DDX11	yellow	-0.166039722536725	0.455215746781713	-0.0340916133258151	-0.112750441591468	0.528442814575244	0.689228363411416
DDX11-AS1	yellow	-0.17656880426563	0.32245930974652	0.010316008065948	-0.133533911237796	0.434860319503783	0.597264749454013
DDX25	blue	0.61459607343805	-0.0922393942538922	0.0812498330638137	0.499244006200436	-0.255909862141328	-0.0910765707564095
DDX39B	yellow	-0.0807784779773386	0.478637486719646	-0.101846555887411	-0.0243795900728677	0.39921924025005	0.918954879068793
DDX41	turquoise	-0.191786182849645	0.579409473421873	-0.0291039803177683	0.020517828399161	0.594020448874187	0.412208491236234
DDX43P3	turquoise	-0.353690544928585	0.330801967647974	0.0493188615916932	-0.233198203209811	0.473223386613881	0.381414028859311
DDX47	yellow	-0.135677916871457	0.47004161463777	-0.109169130567268	-0.122133393462634	0.445932945720261	0.902841488866264
DEF6	turquoise	-0.451465400989718	0.56704330914051	-0.0406519209272321	-0.160672659113192	0.925154232885837	0.598951352793612
DEFB1	blue	0.540419673908174	-0.437339070215485	0.1668726381226	0.23135314505907	-0.459155002677589	-0.371500656284484
DEFB132	blue	0.699430148071493	-0.512464871666155	0.105209687496986	0.153912465452088	-0.524528495587511	-0.321217606989149
DEGS1	turquoise	-0.23487932440856	0.567037880076686	-0.0500353443692446	-0.00362126412717942	0.636855021047215	0.234321919895916
DEGS2	blue	0.631057858420888	-0.208865556936979	0.0729749588822295	0.316858433670694	-0.378292326390337	-0.17971755336047
DENND1B	blue	0.677903913091238	-0.144671608035577	0.149722133290106	0.32571020110228	-0.0168701666441818	-0.108696480678347
DENND3-AS1	turquoise	-0.157100532236816	0.474749700708522	-0.0370729743659871	-0.0724529918151131	0.59505537063661	0.509864142914394
DEPDC1	turquoise	-0.370567585151437	0.516388961385996	0.00103851205392123	-0.267414937343858	0.681584142074943	0.342786920330804
DEPDC7	turquoise	-0.211109948366739	0.435489005932353	-0.0195848321429768	0.486723522486361	0.451071660551745	0.283784203136188
DEPP1	green	-0.399096975190791	0.729996731582542	-0.0525041858214701	-0.178894016243402	0.544935813941709	0.379077087609718
DEPTOR	blue	0.680198662966587	0.00431224822652248	0.234786399524699	0.471351042359892	-0.172001578655926	-0.230160291406221
DERL3	turquoise	-0.291653638741439	0.373264858359158	-0.0500090951731395	-0.235742728771172	0.679323935090594	0.38107765763718
DES	blue	0.388027089343118	-0.0164375797510595	0.0723994976845447	0.0650293499659564	-0.0215456344708436	-0.109908502756815
DEUP1	blue	0.323645314156543	-0.00385301602567161	0.109857057329865	0.18268277491954	0.034169380043422	-0.0061589756775014
DGAT2	blue	0.425212194838354	-0.216026355145291	-0.0538127636210881	0.325739447646026	0.0357775591672956	-0.113639334780646
DGAT2L7P	yellow	-0.347825207974885	0.303415011249047	-0.0148090150958574	-0.0250179820318786	0.338478571386182	0.546699675532945
DGCR5	green	-0.545996294656516	0.685524348527209	-0.110315392280808	-0.00492437878958389	0.624756747023932	0.664231095998346
DGKA	turquoise	-0.0875113954958229	0.607790344678142	-0.000218835007733292	-0.139709881855923	0.724628759064925	0.646803824498118
DGKB	blue	0.332096688746305	0.176883523236097	0.026252353298413	0.513546074153903	-0.0658176660266625	0.0123365372159752
DGKD	green	-0.359648609444971	0.861724058555954	-0.12118992424722	-0.0755048535139709	0.624697561449451	0.676658937878948
DGKZ	turquoise	-0.320447422270732	0.667610857694061	-0.132004990841304	0.0925334900117424	0.737273626086538	0.646546602863319
DGKZP1	turquoise	-0.117031533153838	0.571059351827177	-0.0637058321458576	0.221138348382556	0.626907890424647	0.439151536804078
DHH	blue	0.415162414390174	0.290852498466991	0.0613089585831422	0.227554861948493	0.0601686201158238	-0.0684876654232247
DHRS11	blue	0.748808313244912	-0.360714332738892	-0.00151504905729091	0.489287556394494	-0.41507197580097	-0.196480800938707
DHRS2	blue	0.364035433395033	-0.367259922940175	0.00277144414394101	-0.0691747617870031	-0.281621814142642	-0.146658376512466
DHRS4-AS1	blue	0.629510038809815	0.000727414292012445	0.0178700548919378	0.627718036604438	-0.203528094591847	-0.143123503092546
DHRS9	turquoise	-0.229974320126986	0.470073939032276	-0.0306213835041343	0.00279129082597257	0.68210010831999	0.304742343072888
DIAPH1-AS1	yellow	-0.106706380634058	0.325448308952191	-0.071867188998624	-0.00940049010455102	0.250449930053915	0.650678319192405
DIAPH2	green	-0.135921917824235	0.786688319217405	-0.072521772621883	0.107220797579267	0.513139634722349	0.308041109179957
DIAPH2-AS1	yellow	-0.152522825269136	0.386530865967612	-0.0894596443911393	-0.1721716223087	0.485392188474439	0.640699727468368
DIO1	blue	0.575463291974344	-0.391420145267625	0.0303113331255627	0.678965921460653	-0.255945000608465	-0.19595158278681
DIPK2B	green	-0.222703313775903	0.881493742627327	-0.0989733284287502	-0.00813987773509523	0.424011239588727	0.345925563609459
DIRAS1	blue	0.719834273606503	-0.562781748603426	0.139653871218281	0.150335367037811	-0.466557171525003	-0.36651137893656
DIRAS2	green	-0.28721170487635	0.658017630319947	-0.145044785115106	0.263709979325655	0.451980361469884	0.31984384263391
DIRAS3	blue	0.626960768255505	-0.164499774836919	0.126138904703747	0.376413578407596	-0.230363567656166	-0.171990765888028
DISC1	green	-0.21236578714123	0.845371789533597	-0.030839533751828	0.0180736353478428	0.727830276398728	0.479260692842132
DISP2	turquoise	-0.0739449096606253	0.350858202693509	0.00268599731638773	-0.139346299608149	0.381042067207331	0.252860553332434
DLD	blue	0.669535892880029	-0.160184625559729	0.0626697527818586	0.488035670498993	-0.183633229284625	-0.29333746833795
DLEU1-AS1	turquoise	-0.20522459773851	0.401066584401836	0.0370321015036456	-0.00158209212617447	0.736990556846056	0.244236107591805
DLEU2	yellow	-0.208816383948743	0.571035475647583	-0.0902390406948964	-0.15919679127171	0.558806513706919	0.734057375051329
DLEU7	turquoise	-0.20522459773851	0.401066584401836	0.0370321015036456	-0.00158209212617447	0.736990556846056	0.244236107591805
DLG1-AS1	blue	0.612595933930161	-0.531885239879744	0.0722409218922161	0.296799098270556	-0.343162538984334	-0.226214096032317
DLG2	blue	0.657758169572195	-0.127422834323907	0.0548832774546933	0.405901440373298	-0.304040634100582	-0.0861670714063284
DLGAP1	blue	0.564910713569918	-0.201162535289463	0.0802970901756996	0.233961155005878	-0.143870700638778	-0.164692892248032
DLGAP2	blue	0.632301509641833	-0.370591623394529	0.107669715603549	0.374511473786475	-0.299384120197053	-0.099564416245275
DLGAP3	blue	0.629175983782881	-0.11329224425762	0.086952514005771	0.195511837881021	-0.203593936110726	-0.0372588324818711
DLGAP5	turquoise	-0.430490230283675	0.529381933650163	-0.00448026471622743	-0.349245097466522	0.722172247704459	0.384479408575815
DLK1	blue	0.312035309702357	-0.18949767839179	0.0486560572519031	0.416560441729272	-0.286240665962188	-0.110339257255522
DLK2	yellow	-0.30263987051971	0.590901363292119	-0.0875635659427867	-0.151147618486785	0.470999117896206	0.551507296680831
DLL4	green	-0.297267609448324	0.876304755462316	-0.0337455337683216	-0.0355930603692868	0.457108564418228	0.418607014415382
DLX1	green	-0.436769410298108	0.797271072325591	-0.0871821035479572	-0.179309432980665	0.580885261886666	0.541092929171302
DLX2	green	-0.321284462177458	0.640021385986246	-0.0584108965043986	-0.228491276637571	0.497689347407585	0.426111724338807
DLX3	blue	0.562244553318221	-0.0453740349068327	0.0943226783171563	0.0695615760952822	-0.230050189422897	-0.141535951189479
DLX4	turquoise	-0.307209933297327	0.322791878072429	0.0194309549255926	-0.353791984375687	0.568444830821079	0.355438856346446
DLX5	green	-0.447537007062788	0.792473065579228	-0.0670596014485669	-0.357817739039904	0.546052347046071	0.484433970583617
DLX6	green	-0.292729153319382	0.713397472891568	-0.0549132473961826	-0.199803084377222	0.40178578497	0.503284765344394
DMAC2L	blue	0.690906430722456	-0.0754194769169679	0.0546477513504156	0.512497344195339	-0.311492106236799	-0.0152737748006462
DMBT1	turquoise	-0.205726174834792	0.452206158433204	0.0612576626706152	-0.118861397029915	0.423017813868282	0.228284721665823
DMBX1	turquoise	-0.116914416773977	0.0811704049745373	-0.0161584382352431	-0.319623183601565	0.223610196669526	0.207652788258968
DMKN	blue	0.446501673621183	-0.0444203677034403	0.167599851445364	0.0798988642135762	-0.221006541761024	-0.0507470837161977
DMP1	turquoise	-0.250625452146667	0.37421245755813	0.0456546252398156	-0.347293937588098	0.359845175355952	0.372417958808691
DMRT2	blue	0.777103102512684	-0.609886230149901	0.10132519349381	0.249709018752336	-0.574087243489941	-0.371008649309819
DMRT3	turquoise	-0.157337892776501	0.159626150879368	0.00852245796248574	-0.39768148828272	0.295060837187318	0.178254087038253
DNA2	yellow	-0.195884101650031	0.336576422342584	-0.0965328069019186	-0.0134654188992297	0.532372494567743	0.782361622090883
DNAAF3	blue	0.369851020306247	-0.234820796847424	0.0214814397946037	0.198574691735118	-0.0449668159048562	-0.0561386551861165
DNAH1	yellow	-0.0825996543521776	0.39651522741488	-0.10605111848399	0.0692206810925555	0.440795191599686	0.897515159053184
DNAH10	blue	0.57618045447533	0.00424757903972453	0.0277947576026604	0.287401365021105	-0.0680462203876279	0.138376797700042
DNAH11	green	-0.396197411117776	0.588603285920075	0.0292350944762316	-0.213341192131276	0.470174694265504	0.426759345012032
DNAH9	blue	0.453841507385759	-0.205520600044638	0.202364767139404	0.154328519355681	-0.0269660809936397	-0.0976280803529038
DNAI3	blue	0.60905973857915	-0.285423284186197	0.095022865545656	0.284086652660777	-0.177625442496962	-0.203610339988704
DNAJB13	turquoise	-0.258056457762946	0.353427582326546	0.369533564999173	-0.203322860374173	0.507487888345181	0.381053807144388
DNAJB5-DT	yellow	-0.275826004900063	0.336931953105835	-0.190332770713464	0.241236636941722	0.265600420508524	0.517411908676765
DNAJC11	blue	0.703527500216082	0.0593626926602617	0.0291712757010192	0.529535060509449	-0.0759051324747172	-0.0198208358378183
DNAJC12	blue	0.220474913249176	-0.149412518403278	0.0445201244256655	0.327355379581536	0.0452420476087945	-0.128458953664148
DNAJC22	green	-0.20008923077437	0.614801521928588	-0.101530460764054	0.448179414851168	0.502901609587486	0.339004908436572
DNAJC28	blue	0.6192419735365	-0.201566061567931	0.00571564206224686	0.622718492694788	-0.289972226951501	-0.0852823920845447
DNAJC3-DT	blue	0.68630480801649	-0.119973963980887	0.0664243672792938	0.41524761971039	-0.285717275528521	0.0299728356502021
DNAJC5B	turquoise	-0.444004843253102	0.441279498001087	0.00192994989742447	-0.173115672615244	0.792733141070383	0.326860719679033
DNAJC6	blue	0.587545810069065	-0.109402291107817	0.173338747034836	0.502284914944681	-0.130971174487179	-0.233582452428877
DNASE1	blue	0.755577315055167	-0.443892832268456	0.10242554151142	0.232331558950209	-0.444427758638277	0.0548055079472201
DNASE1L3	blue	0.575669438212462	0.00122295128259056	-0.0131506505367576	0.592926990755945	-0.257764221101594	-0.209863831294282
DNASE2B	turquoise	-0.192305827324468	0.308784239816279	0.110384015151922	-0.0777612541395647	0.505934815076614	0.176754817783131
DNER	blue	0.592499709333997	-0.485366453918783	0.212001752632151	0.199853351031741	-0.253092281409556	-0.297449110498437
DNHD1	yellow	-0.112115613727166	0.367017196881915	-0.0962557723218592	-0.0544067131700744	0.386554641114695	0.932014930279597
DNM1	yellow	-0.0749242981037767	0.346961962810721	-0.242912884377516	0.221318110186573	0.28626377285363	0.461505402840224
DNM1P46	yellow	-0.129603335647954	0.549268387330242	-0.0966283452538524	0.184420457195586	0.42405746683112	0.514103221743254
DNM3	blue	0.585736963229879	0.293208230781796	0.0935773463314173	0.394525511335698	-0.0769220490702596	0.0501215153673623
DNMBP-AS1	blue	0.679395590802578	-0.116254618765636	0.130951601320124	0.422658865526877	-0.194982255534167	-0.143693598506368
DNMT3L	blue	0.429536195172078	-0.29390821478462	0.0494491431608516	0.462268236471247	-0.271696093805183	-0.062319195222404
DOC2A	yellow	-0.520457436238661	0.595018721353676	-0.15582664045861	-0.0292808443665718	0.527828762332966	0.764160278777219
DOC2B	blue	0.506651647007439	0.241713387502215	0.0388599067129678	0.3574596325271	-0.00428729665481303	-0.018240997532546
DOCK10	turquoise	-0.0912690376234599	0.581384275902928	0.0316324757432547	-0.077881613640028	0.695894887034679	0.432505660088829
DOCK2	turquoise	-0.317521258295531	0.619328900469603	-0.00468085949520045	-0.0291914680049162	0.913949835211534	0.423848147242551
DOCK3	blue	0.638960330763449	-0.403004182835164	0.086751692411891	0.0985257590291582	-0.236815656176343	0.0664437797512153
DOCK4-AS1	yellow	-0.100208583353559	0.330186403132144	-0.0392047190237768	-0.0754003411136857	0.349470612453551	0.596605287653028
DOCK6	green	-0.0482891199555687	0.83431540108415	-0.0769879844439377	0.0521524161435096	0.392904323483655	0.522102793809476
DOCK8	turquoise	-0.0505245571919735	0.487965807366885	-0.0714657628236222	0.256091664267704	0.554251568117034	0.321355535984523
DOK1	turquoise	-0.190900324898993	0.639061298576412	-0.0122795010702832	-0.102404940851267	0.795227480371497	0.424617326403619
DOK2	turquoise	-0.37272734786795	0.633535342292361	-0.0299789555306792	-0.0490981574314938	0.904799711726556	0.427615816073118
DOK3	turquoise	-0.500231254021817	0.656426003805113	-0.063975867205896	-0.25883386290155	0.901803392430397	0.628961231026633
DOK5	blue	0.421870443828099	0.100621267841961	0.0559564851897793	0.08261130676281	-0.0300147975317243	-0.146413220028414
DOK7	blue	0.611370992895678	-0.464655846127317	0.0863217188398121	0.140251791001017	-0.392722435918754	-0.177101887730409
DPEP1	red	0.456651514609712	-0.0989086358726511	0.153558727879571	0.638259497549674	-0.211810921115821	-0.209458364036287
DPEP2	turquoise	-0.467634776844859	0.634794053748494	-0.0370286650478722	-0.040571317900089	0.824525209277239	0.607240710504139
DPEP3	turquoise	-0.166643016467233	0.308370267693589	-0.0303533974606448	-0.0952358844974925	0.515685855682118	0.451529099093605
DPP10	blue	0.658776871188742	-0.51288288233431	0.117736769913663	0.160070968919009	-0.4554480846633	-0.237116721016471
DPP10-AS1	blue	0.549469386434144	-0.484725967891204	0.0620196471892736	0.0823084948430637	-0.413087857458809	-0.211072327983755
DPP6	blue	0.673829052423585	-0.27390578370856	0.0141713953662911	0.519469310831569	-0.4049414413636	-0.24250694658101
DPP9	turquoise	-0.353089626277475	0.544756966051721	-0.0591702520599218	-0.0795867466408171	0.732544033859502	0.601051781755078
DPP9-AS1	yellow	-0.404025331486675	0.406981053565356	-0.0977726852017881	-0.213200569776056	0.518194540703886	0.877337725080407
DPPA2	blue	0.5478828652704	-0.345280194272964	0.14782785139867	0.348474525245755	-0.262856996416897	-0.134774771845982
DPRXP4	yellow	-0.156082282032717	0.467305491514887	-0.102635565938998	-0.0589330335417195	0.490533733794022	0.827390159406951
DPT	blue	0.472834972454377	-0.00289449606059946	0.0374218088235573	0.193221538097823	-0.111725441485342	-0.128749961462806
DPY19L2P1	yellow	-0.175485289725663	0.293220684065838	0.0213433458691741	-0.248594413253128	0.342348960254827	0.379840417754145
DPY19L2P2	yellow	-0.0976871904057063	0.511654459877891	-0.0446172205662073	0.120386701995095	0.291200645766361	0.561184018697232
DPY19L2P4	blue	0.431282988980209	-0.05016550057131	-0.0551000421771425	0.453350258860514	-0.130016292103801	0.133926340545149
DPYSL3	green	-0.0946993200906514	0.630444947168025	0.0333998873314978	-0.155901491956312	0.487371381028058	0.231981406183376
DQX1	yellow	-0.178013767760017	0.132842261961708	-0.0343701270255599	-0.272077810661988	0.385480101777852	0.461081082980349
DRC1	blue	0.418546505791673	-0.115498387845183	0.0367327091666801	0.120717010542865	-0.0500334838347181	0.0557665316037942
DRC7	blue	0.365226141059129	-0.256996596415822	0.0102114515764324	0.278353771586131	0.0333171929576222	0.0252719915610217
DRD1	blue	0.403299234236448	0.26818890964737	0.118068236552517	0.162315836890296	-0.0699136796480476	-0.0314678505359817
DRD4	yellow	-0.3048065526377	0.431044350046665	-0.163245172414049	0.0141551833029293	0.381932844406716	0.675461961866471
DSCAML1	yellow	-0.050655201219314	0.43611548667	-0.0547655087785211	0.22728968916998	0.242971288025829	0.47913544458015
DSCC1	turquoise	-0.167969277347862	0.653359186871128	-0.0109536094494215	-0.0490208548287626	0.634452261273859	0.346499697355088
DSCR8	blue	0.404015531077318	-0.332344195549517	0.0628163838290458	0.107211098137916	-0.263474091646142	-0.152851059319507
DSP	blue	0.567163679810302	-0.132571658786649	0.141585225331371	0.250738149902375	-0.165409686512411	-0.190594902544236
DTHD1	turquoise	-0.366906163256742	0.525609324400133	-0.0491268220524842	-0.0312361896812259	0.803920358614452	0.499839824038574
DTL	turquoise	-0.347067091216783	0.597110020500085	-0.079415583606316	-0.189272089991242	0.703436147844785	0.360352535399037
DTX1	blue	0.600380426310628	-0.119865399505221	0.0783551985714388	0.269295245615763	-0.191769118031144	-0.152759729977279
DTX2	turquoise	-0.306552438365739	0.540266870655738	-0.0114187686416569	-0.200484779171645	0.730104904233148	0.610301373129824
DTX2P1-UPK3BP1-PMS2P11	yellow	-0.184675209318212	0.443496085875071	0.00721549167478023	-0.0828107994607549	0.549313699978842	0.830134453241702
DUOX2	blue	0.559407469887435	-0.150431341176828	0.0204669978066011	0.138162030208054	-0.238415670123951	0.0466375943649495
DUOXA1	blue	0.445300501807128	-0.105258052836874	0.0306680098061686	-0.0679570981468321	-0.178746977600966	-0.0171311557799586
DUOXA2	blue	0.450778840464247	-0.175219477723675	0.0532900404165662	0.0340368599069942	-0.217504137848328	-0.056506979311068
DUSP10	turquoise	-0.154334342697424	0.499721694452859	0.0429958915778571	-0.113850925955891	0.747949508911841	0.384291759511479
DUSP15	blue	0.690068889199861	-0.476366923928188	0.149378989476217	0.234979551256056	-0.454610601268272	-0.276741427485926
DUSP26	blue	0.68365049172343	-0.365418976811788	0.0831312101587516	0.287529138974776	-0.316332838792689	-0.252531156449155
DUSP4	turquoise	-0.218961116335496	0.56583778612425	-0.0746551569001657	-0.257235631451894	0.668355071970708	0.345218038427316
DUSP9	blue	0.745339708903675	-0.497718258444481	0.120987785493792	0.355605190564819	-0.447133676101845	-0.40278425433012
DUTP6	yellow	-0.249900317478946	0.46168430931878	-0.0962596622632749	-0.0884229364322145	0.327342356750317	0.608304555422669
DUX4L27	blue	0.475674342725916	0.124387017694042	0.0409485936936003	0.271881205066247	-0.110564134463068	0.036864732689108
DUXAP10	turquoise	-0.28183755944611	0.405981450095858	0.0442582849698874	-0.260801944999087	0.479606800124118	0.375256954294596
DUXAP8	turquoise	-0.357123189371009	0.450921921236981	-0.0167909712149466	-0.350141492224889	0.527765747587821	0.377152010876789
DUXAP9	turquoise	-0.327193469703718	0.468258494195667	0.0122018955390299	-0.306083683733649	0.527482389209742	0.358277679953645
DYDC2	blue	0.397514508405619	-0.240082499686329	0.103441731135004	-0.0225988873472855	-0.0766463577802542	-0.108428855204875
DYM-AS1	blue	0.630409719212249	-0.206998282903722	0.0888235976904619	0.169637953763141	-0.295745198544796	-0.0371059684281295
DYNLL2	blue	0.726453501568065	-0.0347060843162324	0.0149751948102027	0.6005107020653	-0.196652300882888	-0.184291617499237
DYSF	green	-0.147987724978644	0.82158534171313	-0.0811973645917418	0.207005115445798	0.475865352984039	0.267251453871989
E2F1	turquoise	-0.359758591874196	0.456104994831784	-0.0725800605269474	-0.312566447838593	0.608760020145436	0.422256099542672
E2F2	turquoise	-0.455463917410783	0.550007562435168	-0.0836283174036798	-0.226058872131595	0.805308733789736	0.507877165163581
E2F7	turquoise	-0.264232571102566	0.507869355435389	-0.030417614473968	-0.292967181078859	0.681270851167157	0.483739239678269
E2F8	turquoise	-0.358177638348419	0.440155531994259	0.0361778022811277	-0.321315662729773	0.64249380042239	0.392696046935982
EBF2	green	-0.261054417505955	0.722949351866309	-0.0764302992602359	-0.201235401239301	0.356972538655884	0.38860106940658
EBF3	green	-0.0645045734084892	0.692157566326944	-0.119628592627767	0.0817088111853455	0.252283106645384	0.325568312971032
EBI3	turquoise	-0.467199404341757	0.544389793775264	-0.0438112152704031	-0.160574245301444	0.852947808615872	0.399775186342379
EBLN2	yellow	0.0504684155516155	0.443330410691407	-0.10734769161288	-0.041485984131152	0.374053091531474	0.75147181220223
ECE1-AS1	yellow	-0.0628002106391892	0.351363146686703	-0.0206839743236199	-0.253843796407397	0.470777283191914	0.642095141336256
ECEL1	blue	0.337028855368817	-0.0574092314076305	0.077981506665881	0.0943555787082018	0.0772494450916811	-0.0543733066053445
ECHS1	red	0.554524461414572	-0.20866698465258	0.0344941364666025	0.719868596157974	-0.181813496388518	-0.257093481651396
ECRG4	blue	0.539895036019774	0.0853335074813728	-0.00166827811655568	0.496970909149854	-0.193026244463849	-0.183070028532875
ECSCR	green	-0.16764990050799	0.780308907119773	-0.00666445146959805	0.0183600533751945	0.328869223446734	0.208831673891333
EDA2R	green	-0.313802965637323	0.709567424001602	-0.118057551183488	-0.0475984361589033	0.59081437995726	0.505685362571229
EDAR	red	0.437389488988552	0.070606974012586	-0.0216613130496006	0.619707817045282	-0.117803013131417	-0.0806417759004655
EDARADD	blue	0.612126749940452	-0.285946602529177	0.096580579983253	0.0838789419894087	-0.138038926222169	-0.187981180614942
EDDM3A	blue	0.778724725567622	-0.480963153741077	0.0785249366436826	0.375382327731457	-0.52308420032872	-0.348695366367882
EDN1	green	-0.152877636830242	0.709168018117383	0.0661611782952089	0.0933683966475904	0.378692114854434	0.323160359551078
EDN3	blue	0.322228140941907	-0.145713584957718	0.136806873317909	0.00682819314901073	-0.0395707315645399	-0.0780332675978176
EDNRA	green	-0.04319271598874	0.78878258180148	-0.00509820756695979	-0.0311525436627433	0.405553009093097	0.294959824463438
EDRF1-AS1	yellow	-0.00972878722508902	0.355438441025235	-0.0599032476711005	0.00232104512394348	0.327872672367272	0.792026656250825
EEF1A1P31	yellow	-0.265413953403365	0.293316536666964	-0.0374330622057844	-0.123449063781046	0.253097765579355	0.401183663063765
EFCAB8	yellow	-0.173261857116914	0.162349080480465	-0.0400523550730269	-0.193756776986627	0.32497195485829	0.722109431912646
EFHD1	blue	0.760406261710887	-0.212125681971149	0.0413537688835511	0.511686482550275	-0.470612433153984	-0.296488131455227
EFHD2	turquoise	-0.344369336267327	0.560314785345504	-0.0287379976089729	-0.111873803633999	0.797260912411749	0.438777970847331
EFNA1	green	-0.194983687140093	0.665448955728965	0.0914509219847879	0.113153377820125	0.41482581223103	0.368990097081397
EFNA3	green	-0.507765306273713	0.650431447738828	0.00100186464711939	-0.267611501983967	0.571819160255219	0.414339582867827
EFNB3	blue	0.465872923414817	0.341487026309299	-0.017762458627956	0.205130000264065	-0.0881995194341454	-0.0392450603884126
EGF	blue	0.729173427869304	-0.457398489990934	0.114854628867467	0.460355124687225	-0.508248869471032	-0.376502983995563
EGFL6	blue	0.391777583053829	-0.0692517108765402	0.137788461792145	-0.0253150216901466	-0.0303565351391258	-0.118759954335795
EGFL8	yellow	-0.075689913335951	0.379692100997918	-0.0882447460308789	-0.0704970128143044	0.299306551165711	0.881558175629585
EGFLAM	green	-0.163767165493359	0.586113424874784	0.0216615500412299	-0.0345140963133693	0.404266772614312	0.219205425642757
EGFR	green	-0.0939167084942821	0.624244943840744	0.0209836352250884	0.0699674190818822	0.491726528911981	0.263518583619803
EGFR-AS1	turquoise	-0.327539439851692	0.437071984066356	0.0594167819017772	-0.0365569914190519	0.405148845040584	0.324562937386105
EGLN3	green	-0.550472270810967	0.82313582234381	-0.1188618781835	-0.099835218649873	0.631067250195707	0.45495610858795
EGR1	blue	0.367855804287664	0.251874361753105	-0.0192790078715699	0.272186158683213	0.029397939352243	0.0135440177064243
EGR4	blue	0.308923321028215	0.043837669956166	-0.0526155323360879	0.216728813996381	-0.0796499468136277	-0.0453097465195963
EHBP1-AS1	yellow	-0.306368326337941	0.543820046858047	-0.12928793063441	-0.0050261161320273	0.437905865176986	0.840506850366332
EHBP1L1	turquoise	-0.225846700263379	0.777329571628776	-0.0643976507916403	-0.0647870133696173	0.792278331062824	0.682512441075178
EHD2	green	-0.423301077265759	0.879568628299706	-0.0367775255642478	-0.113836944605029	0.64329203061858	0.435869751854698
EHF	blue	0.803653523043334	-0.499762087742118	0.181678677802469	0.231077568590505	-0.428489888041119	-0.403739709749539
EIF1AY	grey	0.0916151891225365	-0.0541182857035853	0.988530695072568	-0.0489384825609132	0.000814803592105421	-0.0999745305450404
EIF4A1	yellow	-0.184356784295949	0.516082766204506	-0.141121926382997	-0.0700497858947787	0.521188850245735	0.873649886017247
EIF4EBP1	turquoise	-0.466798938254408	0.48802749752409	-0.0704942839488319	-0.148915286534128	0.538511686847417	0.317614717737037
EIF4EBP3	turquoise	-0.217072821025524	0.360165187691876	-0.0498237421688623	0.115997165495868	0.341704502054522	0.247559611987282
ELAPOR1	turquoise	-0.233533148388642	0.247139717659995	-0.00540251348613872	-0.174154631636635	0.589419010898783	0.334549779225878
ELAVL3	yellow	0.00956061086871693	0.390324430309159	-0.0862050418737938	-0.0237883332283862	0.0393194309918084	0.396829608570111
ELAVL4	turquoise	-0.225885819311107	0.43976165218752	-0.00670353801221512	-0.0164147752221563	0.625958649334508	0.422981182306737
ELF3	blue	0.399066122105852	-0.102340365931651	0.0240134141290832	0.277312781006819	-0.0635006826921279	-0.0486207255002491
ELF5	blue	0.805118044659511	-0.54409629135579	0.147515864647	0.401188321313727	-0.541311201391777	-0.429673963376532
ELFN1	blue	0.45541428425538	0.293323777143811	-0.0100104326800361	0.30057843675681	-0.0259745809405038	-0.0164448888591876
ELMO1	green	-0.32720805463971	0.866124097686936	-0.0471391462720936	0.00694703435919451	0.701827963282855	0.423895358021098
ELMOD1	blue	0.459873079514496	-0.176886988126885	-0.109462990748068	0.317464950057795	-0.123993053840732	-0.0610617281918993
ELOVL2	green	-0.354046899795635	0.511065673903776	-0.172715971548785	-0.291123282905792	0.360688044722049	0.335024102918444
ELOVL3	blue	0.501886673562996	-0.0525684167179041	0.0788582976809631	0.0890044850656548	-0.133968676020359	-0.189115623915799
EMB	turquoise	-0.263457839297443	0.537193443519337	0.0276954854550351	-0.0651952575796155	0.851285393069957	0.388040306426021
EMCN	blue	0.40577096613537	0.273322291159437	0.00950493536154023	0.563386041113296	-0.169592273724922	-0.13760724296824
EME1	turquoise	-0.338574042660917	0.51687187714331	-0.0683515263787089	-0.255708886181846	0.684731056336091	0.648151466688202
EME2	yellow	-0.144926965821845	0.267203104838293	-0.118245548107423	-0.0824696554177078	0.396879202392163	0.867542303664856
EMILIN2	turquoise	-0.259488024836952	0.638379157856738	0.0374469630802976	-0.18310751425749	0.833547778964707	0.394921626096321
EMILIN3	blue	0.367906005293133	0.0637719516046847	0.0252628425388006	0.320027660828241	0.0233864543243403	0.186107302921274
EML5	blue	0.63255753675976	-0.0104779762061039	0.0386436059636035	0.374204514695077	-0.169157275584083	-0.0196614717050885
EML6	blue	0.486185345195562	-0.0039548196140781	0.0778831040150154	0.323598125237561	-0.159193375391625	0.0555356859610864
EMP3	turquoise	-0.404990325804518	0.579766871309258	-0.020784340510933	-0.223546656604511	0.720565618543534	0.376299262107553
EMX1	red	0.532776585861473	-0.189718383048656	0.0844002420901501	0.668504033029435	-0.271435664230165	-0.107703815690265
EMX2	red	0.349714244086463	0.0869708597347594	-0.000193776563627496	0.529898299532804	-0.223328696155166	-0.0614375115441952
EMX2OS	red	0.405123969077204	0.0992133954865216	-0.0312280496565765	0.59648611519877	-0.221006545665841	-0.0106203579179901
EN1	turquoise	-0.244056935063506	0.348147308433409	0.0353042949217344	-0.359396552632513	0.443995898191686	0.272730236137215
ENAM	blue	0.548461590168653	-0.156117618307356	-0.0460504927829087	0.604328934040158	-0.305881604815433	-0.204306385235661
ENHO	blue	0.50485319833009	-0.2290003474637	-0.022426031951606	0.306602247129907	-0.229944871856713	-0.238061502033475
ENKUR	turquoise	-0.208590027461397	0.451764819229332	0.151759855565441	-0.051085462401414	0.54063487924738	0.306170994288532
ENO2	green	-0.492813967267454	0.714687579032013	-0.0671038193530924	-0.302350554288721	0.655360344331696	0.541556040444721
ENOX1	blue	0.54461325235771	0.0759296347729874	0.0989022472622283	0.468248710602521	-0.0862884457324828	-0.0998706737182323
ENPEP	green	-0.268889444044451	0.598254555057796	-0.109705153292092	0.460586759903358	0.467369181456836	0.236272659645145
ENPP1	blue	0.543795345060145	-0.189286156905405	0.144556053783042	0.283560832016515	0.0122519823189136	-0.172420821495937
ENPP2	green	-0.0746930453069438	0.594653154690224	0.0182284135099468	0.190334773188964	0.243355624281964	0.168390293344077
ENPP3	blue	-0.583954945550199	0.708187482992194	-0.0704627743169997	0.126807256971361	0.652978465619215	0.424786644841847
ENPP5	blue	0.481294528768174	0.00182321390879072	-0.013832805426185	0.537139112756648	-0.191219224340227	-0.206487760132921
ENPP6	blue	0.642246791178705	-0.232373246811815	0.126273820885735	0.643769634278165	-0.215760706533528	-0.281927339080454
ENPP7P4	yellow	-0.132396768266521	0.410776012162912	-0.025285187637836	0.00322395763137911	0.33627635223619	0.751380423067982
ENPP7P7	turquoise	-0.234975764333979	0.428215370174355	-0.0270922565754171	0.402297121798921	0.376672943848338	0.239574301873156
ENTHD1	turquoise	-0.189793287167873	0.208264078520493	0.0226536536622325	-0.282756224100478	0.512532954900559	0.298681521235442
ENTPD2	green	-0.189794791949676	0.325773309228667	-0.124968070752153	0.36862494407043	0.200704537070278	0.236199836713993
ENTPD3	blue	0.773303343016146	-0.345185872653608	0.0982714127653905	0.276535277853825	-0.358881092641513	-0.239327075302606
ENTPD3-AS1	blue	0.674876576678783	-0.343262987120654	0.0338093646676256	0.490702799182715	-0.387872947882913	-0.169947911289304
ENTPD8	red	0.433947564646999	-0.117000509062931	-0.0700316355073051	0.58113098396906	-0.255627473348989	0.0688751087555884
EOLA1-DT	yellow	-0.13997436221638	0.279209990175317	-0.104783787016187	-0.0807723729292538	0.312043511212486	0.890179260428664
EOLA2-DT	yellow	-0.112032767404372	0.224235776760169	-0.111762013161001	-0.100013258163964	0.287100435528154	0.87210486288886
EOMES	turquoise	-0.440376687295128	0.524169126111191	-0.0308387554642094	-0.0770583503745006	0.858455678979601	0.45834880553814
EPB41L4B	blue	0.824404108719509	-0.583783552571801	0.109739181057543	0.203143738894218	-0.524218524818176	-0.391208265884564
EPB41L5	blue	0.760537768797891	-0.113535979626459	0.0451997715348788	0.636634842801516	-0.352001303051366	-0.207845226235484
EPCAM	blue	0.697571295064208	-0.293041500951966	0.118132878581174	0.411864578960575	-0.507368645768951	-0.347938516631089
EPGN	blue	0.464601892800419	-0.155306776766258	0.0370967972991086	0.0412942659744131	-0.149066360723533	0.0677737459850925
EPHA1	blue	0.704928301525628	-0.187917042156608	0.175250954021064	0.258527792880712	-0.0619231205380109	0.0521948623122501
EPHA3	green	-0.0923325601364788	0.743125723269209	-0.0280343928817883	-0.0634194346109826	0.44341690414842	0.285182904720596
EPHA5	blue	0.522043097222737	-0.350180788102684	0.0347363075461687	0.19884358861117	-0.288933719789436	-0.202689054349873
EPHB2	blue	0.490865853183125	-0.0571016276702928	0.111398817073796	0.0654916005480287	0.208810904646111	-0.0464987581703924
EPHB3	blue	0.453451257775498	0.178256920082039	-0.0224635024286994	0.281537875725868	-0.047523952135143	0.0181893557137495
EPHX2	blue	0.48992638039507	-0.0691426154190337	-0.0118352083506098	0.74933519757618	-0.280078960662398	-0.137323664107319
EPM2A	blue	0.752864320511772	-8.95138677351947e-05	0.035593835296745	0.618379820751785	-0.205537861668268	-0.180759764879992
EPN3	blue	0.759853376152655	-0.646961948020352	0.114328625084631	0.173668828010113	-0.59123872215357	-0.339002964354977
EPO	green	-0.170520839180357	0.408001239233791	-0.0309404245165241	-0.0832902350493838	0.286469993472154	0.213808552877078
EPOP	turquoise	-0.124066581820414	0.347142726143805	-0.0652853740825521	-0.256828675861967	0.447920264171124	0.278106373648887
EPS8L1	blue	0.508322484724719	-0.280019364753805	0.206475434717053	0.00114774089668332	-0.159160003439634	-0.121710552334935
EPS8L3	turquoise	-0.132139512182067	0.16452503526479	-0.036613914864996	0.0323893779418898	0.371813261662195	0.190424824333879
EPX	blue	0.575100580440747	-0.0343255226033209	0.0522227424588675	0.322842262551153	-0.106687234175579	0.228589478104043
EPYC	turquoise	-0.219455038148868	0.170177423178696	0.0177894823158888	-0.229207763539775	0.518904092781832	0.264985755613349
ERAP2	turquoise	-0.106172571210685	0.253436641017083	-0.0010480531184949	-0.0303437106728815	0.345522647409759	0.193680555315487
ERBB2	blue	0.707119630540955	-0.14770650198934	0.0576855747022027	0.567674764376559	-0.335656228967586	-0.19185072059898
ERBB4	blue	0.789722590285407	-0.369577227672379	0.197633040450806	0.251499595201502	-0.505631582459282	-0.316470786402288
ERC2	blue	0.594718483383535	-0.397806231894347	0.150755012495727	0.0147984820068171	-0.128486271705053	-0.209808353181079
ERCC6L	turquoise	-0.233701376877135	0.391392951839258	-0.0476576670965787	-0.280030451583931	0.626606899623021	0.4052480648383
ERFE	blue	0.387279345429283	-0.103103630690957	0.0227608327522917	0.0487524129685236	0.01806550631471	-0.0850745007283773
ERFL	yellow	-0.320525125602093	0.368139997879855	-0.0769289323164275	-0.29886771250707	0.583369193049093	0.666259193502525
ERICH4	red	0.431302548235234	0.00636490148758103	0.0111934280776088	0.725598459706401	-0.139455586168216	-0.0937777076575341
ERICH6B	yellow	-0.0936890917980015	0.353055286148552	-0.0714351161817702	-0.101293855993271	0.356670126750408	0.837717034241104
ERMN	yellow	-0.195904571323637	0.280138641433072	-0.0153976672514582	-0.201713497845904	0.546718056828081	0.674939819729697
ERMP1	blue	0.848104774625093	-0.250078572580277	0.0769492885642446	0.357179308811606	-0.413874298142496	-0.374910013683426
ERO1A	green	-0.258372436378866	0.6154441524922	-0.0243020006109923	-0.273759801055639	0.51658411987498	0.315658168843203
ERP27	blue	0.769222970647583	-0.471507089274836	0.15299153650504	0.225274608928377	-0.492890882636705	-0.296204571093189
ERVFRD-1	blue	0.680804748127474	-0.177774563882192	0.0882131914277454	0.437858304726365	-0.305368926626317	-0.155310551605387
ERVMER34-1	blue	0.809065947750093	-0.439329362463703	0.117386045069693	0.245466630243342	-0.454551946837069	-0.377518588356051
ERVV-2	green	0.247772900174148	-0.306795940057647	0.0293494958961695	-0.0545526555928341	-0.085422499437961	-0.0325725472986845
ESCO2	turquoise	-0.250631686151422	0.468932487954666	-0.0195954709875463	-0.161262609999709	0.670834527129689	0.311606280184428
ESM1	green	-0.511946952225773	0.788858156004495	-0.032596249765825	-0.0432419360514016	0.512301310479433	0.394009915372895
ESRP1	blue	0.684046753735978	-0.528716993268702	0.130642739863365	0.133165795765488	-0.514342438273066	-0.375230159654579
ESRP2	blue	0.633631360007293	-0.200233752270538	0.0661744564691038	0.429109784335995	-0.269505163628578	-0.0330133860478695
ESRRB	blue	0.858763181628537	-0.426113238587865	0.131480248245352	0.451358974240096	-0.488804482792505	-0.234084610219889
ESRRG	blue	0.665809068493601	-0.302431583526938	0.11010863198837	0.544260428918743	-0.419044784097605	-0.348434103223393
ESYT3	blue	0.522375194614648	-0.19525087739328	0.0486946341915742	0.314672820868839	-0.100340929620723	0.0659505127816348
ETNK2	red	0.392387292772531	0.00801574205176033	0.0474952412759408	0.729648127995511	-0.168065193769024	-0.154348192231393
ETNPPL	red	0.415884744129933	-0.289979153817464	0.0183293898958299	0.618851652864931	-0.235785559211434	-0.21269264768785
ETS1	green	-0.0579250799043387	0.843115628842222	-0.0316416307188568	0.166112030605796	0.514131060063779	0.282393804092087
ETV3L	yellow	-0.182755215560903	0.127533776829311	-0.049508968802107	-0.101757026816636	0.308534980420894	0.428704249300803
ETV4	blue	0.620364398127847	-0.26651258451128	0.0789197772443989	-0.0117257141842984	-0.280301595519654	-0.181572754526573
ETV7	turquoise	-0.463402304757043	0.573116835241188	-0.0113556983597266	-0.00378412982760874	0.797805940199578	0.462454706932199
EVA1C	green	-0.234957087729224	0.646645390339415	0.0350927255273581	0.0813981905658798	0.520399429173469	0.394559586815131
EVC	blue	0.560633480293829	0.156616219958275	0.00599908392628599	0.50421668895687	-0.0468260284625516	0.0296493807822342
EVI2A	turquoise	-0.406183690095451	0.553103191918407	-0.0165386387686956	-0.114732320892745	0.877296943474134	0.354721040681142
EVI2B	turquoise	-0.379424653291573	0.585699098205091	-0.0166497893843611	-0.0469927256593066	0.912028763988975	0.37462062086653
EVL	yellow	-0.325528971973182	0.620637745411109	-0.0468683793326788	-0.164538069610569	0.707272086204278	0.750455289153465
EVPL	blue	0.537403086349282	-0.118837872008705	0.0468095144893444	0.405676765426396	-0.132337931435276	0.0156477706331017
EWSAT1	blue	0.576138843941391	-0.17611515718824	0.0753646431206191	0.0891165992120351	-0.29607405223882	-0.0355865335334528
EXO1	turquoise	-0.235235151449462	0.47450419486885	-0.0309113149284032	-0.159307778584948	0.679723715669222	0.362935124341177
EXOC3L1	green	-0.199845915524423	0.82900403813603	-0.0837882351401631	0.138283991716617	0.406965910420962	0.445199180813858
EXOC3L4	turquoise	-0.383247473335937	0.551106650106254	-0.0933921444340812	0.351011209315121	0.545508859949952	0.572852401530579
EXOSC5	turquoise	-0.298640012253428	0.474227519849516	0.0104224821753879	-0.102493684700161	0.498780966300664	0.327789738065198
EXOSC7	blue	0.742395620188769	-0.31003607953058	0.109589618067844	0.122828749857807	-0.344199366407427	-0.16884589902424
EXPH5	blue	0.56805864715765	-0.110392711076614	0.023413370674292	0.390399601645479	-0.321767661121315	-0.0776464015655558
EXTL1	blue	0.429651539757195	-0.074148296091182	0.071124195971121	0.0933458384883151	-0.0444828276697798	0.0695899911034962
EYA2	blue	0.404928174389058	-0.0575677798948083	0.0648147141527114	0.35202146339918	0.106075798208197	-0.0584877656704168
EYA4	blue	0.667133125680352	0.0125585894176219	-0.00268617878750908	0.422335316791876	-0.295257880803283	-0.0722769099065685
EZH2	turquoise	-0.331517823465252	0.570793765873507	-0.0637891184864586	-0.185178553953698	0.754744192775782	0.722548659568615
F11	blue	0.685548375310307	-0.226817024297376	0.0654999070536054	0.656102024618896	-0.337944556814911	-0.177980587790707
F11-AS1	blue	0.687396971660491	-0.297450495091418	0.0718601544737633	0.622301036362711	-0.39855369752794	-0.14733063943261
F12	turquoise	-0.241707305036285	0.237788874386511	-0.110918595970014	0.282938598026082	0.413350324921523	0.230772750172822
F2	turquoise	-0.29392602623665	0.139677457353927	0.0873136790553556	-0.167225603038201	0.371907910408817	0.143906648273193
F2RL3	green	-0.232001986695704	0.696158747417802	-0.0818158508069878	0.0508944950121183	0.291185164496675	0.248009424576451
F3	blue	0.497109957264076	-0.0635303767948896	0.0986184780618685	0.00206791513990937	-0.0555677450618276	-0.0854838136775099
F5	blue	0.291853519986189	-0.0645022322588168	0.0796272727300696	0.268836100519555	0.0652646308924021	-0.0611449772723012
F7	blue	0.531756784210517	-0.348959300478979	-0.0457831199868552	0.299594603869887	-0.356769264967574	-0.00910068370014259
FA2H	blue	0.654446109501123	-0.552852947602896	0.111801786040665	0.205813189701683	-0.370466764421674	-0.298581575190674
FAAH2	blue	0.522545560877983	-0.069803487738445	0.112135482344626	0.440673641653613	-0.127531161513111	-0.106466263412056
FABP1	red	0.396896296839787	-0.244064360438804	0.0538914510380593	0.746100442684998	-0.217621415344513	-0.205353387377267
FABP5	turquoise	-0.347879616319862	0.574503882470211	-0.0756969986201436	-0.294713954657515	0.588626206202484	0.372532228987658
FABP6	green	-0.686709520357237	0.577809684899363	-0.0382306977071908	-0.251434554135724	0.670421010456969	0.437349891189962
FABP7	blue	-0.558803764977063	0.62117275074699	-0.0310082116792467	-0.205193421309895	0.539576546343143	0.405605412157881
FADS3	turquoise	-0.305764945456789	0.527319346682285	-0.0831062842617475	-0.0206377750519899	0.628839631592356	0.627250655563535
FADS6	red	0.264986681140053	-0.172049181657776	0.0484306239667431	0.417838251339651	-0.0786543125791392	-0.0690753806392252
FAHD2B	blue	0.568032049613806	-0.259399949582957	0.136024805383855	0.0266365220743088	-0.227853580527924	-0.140680037017109
FAIM2	blue	0.47864848545693	-0.0162035593010664	0.0651251711547797	0.154966436789874	0.11106279351208	-0.118037364029674
FAM102A	blue	0.660380461838191	-0.335949558847205	-0.0193718765199917	0.235231298827327	-0.206661172168767	-0.15418169752213
FAM107A	blue	0.519668486184197	0.152661527167919	0.0473197918938248	0.526097884492401	-0.214707818347301	-0.136664491006558
FAM110A	turquoise	-0.219271522425536	0.730167551707142	0.0137740236295694	-0.0826220987267771	0.621303715137383	0.425311962451606
FAM110B	blue	0.620513944422587	-0.0591805609804696	0.117970488818621	0.164556284528352	-0.206445699664928	-0.163667631231136
FAM111B	turquoise	-0.36042352735713	0.598627898069379	-0.0792674738070529	-0.114095052359479	0.702556867164949	0.409226282334203
FAM124A	red	0.442337080480729	-0.0383989005441649	-0.0628083409620394	0.607545526189004	-0.0445206533784616	-0.104292976184772
FAM133A	blue	0.348256199556274	-0.106748679197508	0.0653245109399386	-0.00154424576785322	-0.0779317142968881	-0.0268362827754602
FAM13A-AS1	yellow	-0.334268286376342	0.476251608739252	-0.0618327245544679	-0.163289158580609	0.473191650390602	0.904670166284832
FAM151A	red	0.423144393691775	-0.262636150444344	0.0529446261866885	0.695565711375935	-0.206095172687007	-0.221437923326745
FAM153A	yellow	-0.106933054771336	0.248993301128759	-0.0404874430726463	-0.00337912259256153	0.12866428057459	0.412308568869237
FAM153CP	yellow	-0.371770954884088	0.512877318981465	-0.0481118272679356	-0.110957884421973	0.386537931754931	0.569947627630067
FAM163A	green	-0.352764995106692	0.80786171285678	-0.0661153110427881	-0.0783475629872587	0.483577908296895	0.414640876164465
FAM166A	yellow	-0.135588150118096	0.230006880967553	-0.112736257562317	0.00126055300984152	0.0987450732306166	0.628766204774901
FAM167A	blue	0.738190582535584	-0.287810997977397	0.0917080087853245	0.267140333128843	-0.317075054674843	-0.275813632054769
FAM169A	blue	0.857798148893072	-0.449468084182271	0.123970198765415	0.307326614002124	-0.43004407540734	-0.334520967447077
FAM171A1	blue	0.711532907443272	-0.0359615788136803	-0.0193874383468949	0.576852472663997	-0.222229966469256	-0.157483372100978
FAM171A2	blue	0.500547927573045	0.126444935695134	0.0139102649774407	0.0466637376541104	-0.077952785607051	-0.0813832567225141
FAM177B	turquoise	-0.427320458485333	0.466029563276239	-0.0199730284176086	-0.139592610560469	0.624032061444878	0.370570558951271
FAM180A	blue	0.572934925440626	-0.050514738707942	0.0968387915551056	0.187050052444798	-0.153633586307017	-0.189725210972482
FAM181B	blue	0.625514800610066	-0.134311460080019	0.0410061303380767	0.285327013221212	-0.304144315675241	-0.208337847863132
FAM182A	yellow	-0.128733510331072	0.413086034383252	0.0385259156105011	-0.0250818280128345	0.311528961557202	0.361676316509674
FAM184A	blue	0.553722701178771	0.0344739485842034	0.0554902635565745	0.430748278454761	-0.189949757769286	0.112090515723896
FAM184B	blue	0.70518430887777	-0.357922136924961	0.1177673263413	0.184428613757714	-0.430637906867516	0.04147567796714
FAM186A	yellow	-0.19891361590963	0.236427825024499	0.0106787836514727	-0.0897152003109204	0.318244431434133	0.795952052378449
FAM193B	yellow	-0.268653548695453	0.441651235518191	-0.0925009226370697	-0.112371030024196	0.483205108014001	0.929531666635639
FAM215A	blue	0.690331884937788	-0.358035522403603	0.0848972971649818	0.305106242092166	-0.29551670930734	-0.165508308074338
FAM217A	blue	0.635082459153854	-0.214002073775145	0.0640176893900259	0.418229920932409	-0.297008526118892	0.125053871567865
FAM219A	green	-0.0668743464877691	0.782849302587072	-0.118517347887527	-0.00548240471762975	0.602520730499378	0.634895583925778
FAM222A	blue	0.764061696444754	-0.46713748082956	-0.00725326215546487	0.400433745053027	-0.450816113969859	-0.337901992354314
FAM222A-AS1	blue	0.363559005974712	-0.214194441972003	-0.165121531574719	0.390376858705707	-0.13169165006185	-0.00710573110796861
FAM225A	turquoise	-0.285165992881981	0.483292773828576	0.0486731484367599	-0.354727550002552	0.652955484169849	0.398707365316802
FAM225B	green	-0.118069865475573	0.477079892231855	0.0482907802244238	-0.361998510555932	0.451868098757811	0.307430290910857
FAM230C	blue	0.551881812353004	-0.380019158570795	0.100693018232405	0.162394704816926	-0.372458847998461	-0.17413245134035
FAM230I	blue	0.548655962023948	-0.273529352874235	0.0129183943716555	0.216629951651729	-0.346186692164652	-0.0849490790500244
FAM234B	blue	0.616054375039104	0.0195810267905669	0.0889736779328111	0.232228703497867	-0.196284641506947	-0.208549635633662
FAM245A	blue	0.771825835992113	-0.498027816310707	0.101402896527209	0.57791074410218	-0.495600773673795	-0.39052178241401
FAM30A	turquoise	-0.168330221667681	0.297719717468268	-0.0235002968246334	-0.115841377388008	0.614753021838344	0.421209935804778
FAM3B	blue	0.771413533467535	-0.526338958824267	0.166779717096471	0.21561402100132	-0.531734132877646	-0.410781674985351
FAM3D-AS1	blue	0.496626396509784	-0.291892479462404	0.06480758301085	0.590426651035451	-0.252037353229897	-0.13774693851298
FAM43B	blue	0.538781348975927	-0.0642073821798384	0.0448751303345487	0.0649966403552025	-0.201326153069988	-0.174952607213988
FAM72A	turquoise	-0.267935654400981	0.531742988598289	-0.0411260400257041	-0.178630494961557	0.681806473320875	0.556589443899282
FAM72B	turquoise	-0.16173854180706	0.451727484058899	-0.00808413129367226	-0.222873177555597	0.666323735065157	0.501009742944438
FAM72C	turquoise	-0.350913045851844	0.405155762252972	-0.00699407888567631	-0.26575078555968	0.549446045644136	0.42655918160551
FAM72D	turquoise	-0.279713479040918	0.298124897668215	0.0410365259236635	-0.27197059094611	0.512696118979158	0.421639084931242
FAM78A	turquoise	-0.463120916253191	0.722734360486478	-0.0326081413093916	-0.125884198455601	0.928244838841985	0.548044722217685
FAM78B	turquoise	-0.0815536339981298	0.306683503022862	0.113628262522195	-0.250018347011923	0.496683555805578	0.350106991251683
FAM81A	blue	0.814851955465655	-0.397148552493523	0.164172087512013	0.299846873566374	-0.444701741233151	-0.354199339517397
FAM83B	blue	0.77409077746115	-0.49947766446254	0.210953652512296	0.170589600589107	-0.510466164764989	-0.373259541853193
FAM83E	blue	0.515411704936364	-0.269580723334945	0.0334811766402687	0.0100435333092593	-0.260742423308215	0.0161301697351646
FAM83F	blue	0.486742266777836	-0.220534494088023	0.101679461696568	0.177894209243873	-0.314079027199716	-0.1191920104027
FAM83G	blue	0.495379538861918	-0.14337629461765	0.0496413064994789	0.261373000355287	-0.109547766556354	0.0232471179255784
FAM9B	turquoise	-0.101483899345977	0.260275260017712	0.0451269316316385	-0.161826047926875	0.303023628896131	0.317373619643125
FAM9C	green	-0.285769412874941	0.657163192463914	-0.156289691767811	-0.00920110586173889	0.360107532864505	0.473884056861625
FANCA	turquoise	-0.251121435533554	0.427181750999228	-0.0405019014626889	-0.202848217347255	0.688119304128571	0.60557093501141
FANCI	turquoise	-0.154086476703805	0.536000001769557	-0.0350934477429465	-0.187548399832499	0.674292401915017	0.445382234971028
FAP	green	-0.123572925219286	0.597471443106548	0.0458245727594451	-0.364055462087887	0.538175547823064	0.241761414562041
FARS2-AS1	turquoise	-0.493128136414916	0.579036119011158	-0.100755746143703	0.13074086583146	0.546050291365994	0.384405919981889
FAS	turquoise	-0.167089818778622	0.598672843318766	-0.0624653787114699	0.119745589820983	0.683592858133708	0.3354070397349
FASLG	turquoise	-0.466740882305185	0.550199949214298	-0.0286016342722186	-0.0899405526032241	0.876705722519591	0.497839282761074
FAT2	blue	0.517481739093706	-0.114069268337576	0.0495846358778501	0.191504787509922	-0.0346335082056956	0.169719399403184
FATE1	green	-0.537813816089619	0.744805527656269	-0.09174942004989	-0.051965994906069	0.520367848191761	0.400781295789438
FAXC	blue	0.684480391222227	-0.477017351735105	0.082760770040974	0.063722574694827	-0.358457694038583	-0.286967129832579
FAXDC2	blue	0.545550058973384	0.0597007242383217	0.0716795803363042	0.495557955493018	-0.103805783950247	-0.0523126076336934
FBLN1	blue	0.517760387794952	0.00151656240454466	0.072333132306294	0.12567807158168	-0.019298134905969	-0.159812088701461
FBLN5	blue	0.570494469194734	0.0627590912190141	0.127824935099428	0.359004065638282	-0.0479040225315209	-0.181014764502044
FBLN7	turquoise	-0.141567259464892	0.459675012825541	-0.0240572579945679	-0.0433875329365392	0.504608430407703	0.249598983449645
FBN3	blue	0.698319223766689	-0.555569463031048	0.0962846744113537	0.180300545518918	-0.52115316724004	-0.145142512401675
FBP1	red	0.449269211514911	-0.123684671273663	-0.0946085467825728	0.826591777766456	-0.149071692015054	-0.157782714353032
FBP2	blue	0.455270005346355	-0.285973596508157	0.0119287874201294	0.490949352962633	-0.16700510627359	0.0108868371456133
FBXL16	green	-0.124428290986315	0.501635899873384	-0.0830314904902096	0.255625096830853	0.230562981753402	0.274350758101184
FBXL22	blue	0.63026885679062	-0.0748842471943043	0.153412209924318	0.134415430707478	-0.161150230099991	-0.0137972087716513
FBXL8	yellow	-0.362068647258025	0.601814392987587	-0.0774164944239576	-0.0221322026919082	0.511899103619888	0.730925959017601
FBXO17	green	-0.271638508336092	0.675928727388035	-0.093897474538686	0.29788945126274	0.517201857684335	0.534318728972571
FBXO2	blue	0.687136373631716	-0.52562581153222	0.133914119563995	0.139454536929046	-0.379804441954013	-0.292606749957483
FBXO21	blue	0.657262840887584	0.0473168379391931	0.191915351991617	0.522425576422448	-0.180193201111207	-0.194265383905365
FBXO39	yellow	-0.255925778732131	0.59296347729748	-0.0815226564067576	-0.256714369407278	0.46407558257911	0.571144373160481
FBXO40	blue	0.374537545797891	-0.220569322440782	0.072011612471116	0.204784800106687	-0.154412099132626	0.000447536252277106
FBXO41	turquoise	-0.0963144335396037	0.348872194340896	-0.039680096741851	-0.155348076272631	0.538826945447306	0.468281771494453
FBXO43	turquoise	-0.227984926575367	0.291329296879809	-0.000985573792961013	-0.200817237848675	0.505700571370226	0.640637237005211
FBXW12	yellow	0.429752282305895	-0.151677682987646	-0.045773981925025	0.249653329646906	-0.212497636715081	0.359858328541005
FCER1G	turquoise	-0.472549215906998	0.564745381045574	-0.0145001717306227	-0.219203080744524	0.920363674815444	0.389261512975189
FCGBP	blue	0.410832998169694	-0.0480012730531784	0.0673940692135712	0.0908607964613059	0.0607738420297315	-0.0588738107382284
FCGR1A	turquoise	-0.500335255344769	0.507923553342397	-0.0399070778362298	-0.305209792758669	0.88139593570689	0.352354613591272
FCGR1BP	turquoise	-0.473700828589756	0.506192158506012	-0.0412946715313768	-0.269598399464968	0.86667964904417	0.476290265250178
FCGR1CP	turquoise	-0.414019751264682	0.48483409443973	-0.0459659132314498	-0.231939681701133	0.796616791576006	0.535119007045953
FCGR2A	turquoise	-0.321578621349032	0.634930764855657	-0.0158935089003459	-0.105699582416796	0.85222917692779	0.359787010815422
FCGR2B	turquoise	-0.34705592255671	0.462520363480306	-0.0300115173749732	-0.126271396239555	0.797915815371254	0.341123528074416
FCGR3A	turquoise	-0.516951055262764	0.63820849465525	-0.0394815354798151	-0.216384912992666	0.904044530454923	0.404715754668806
FCGR3B	turquoise	-0.0571590094158982	0.275242718154579	0.0659028129273001	0.0963510648839234	0.429229289882473	0.173605103743144
FCHO1	turquoise	-0.411350002100118	0.466098530421501	-0.0208566271355474	-0.2829827965548	0.79202376665808	0.515598452593802
FCHSD1	yellow	-0.112744554069782	0.464263576227742	0.0261236227639942	-0.174220280115985	0.613407929418557	0.683156255688468
FCMR	turquoise	-0.277145314460441	0.635466678750319	-0.0329699261749764	-0.0205357221547396	0.823103504032274	0.371028615496945
FCN1	turquoise	-0.133432513479471	0.524946261138498	-0.0619143594255294	0.159439731015068	0.535800805328979	0.297829494129287
FCN3	green	-0.239542755179241	0.578200423080759	-0.0895273030067093	0.209685797203021	0.27231912124569	0.17095414630725
FCRL1	turquoise	-0.0408196900636536	0.305800977453657	0.0429960159817967	0.0329507853622826	0.55876757194497	0.428278501540886
FCRL2	turquoise	-0.0887372953289966	0.213460582132439	0.0156167135777682	-0.0471096166539728	0.550679104923448	0.378594788941166
FCRL3	turquoise	-0.341191071305186	0.532763585973509	-0.0605857262832701	-0.0389817415265418	0.77461040464258	0.506408322983544
FCRL5	turquoise	-0.139637467557772	0.243282007594445	-0.0092157646611429	-0.11833674360623	0.610726082914018	0.273919337192354
FCRL6	turquoise	-0.405496497181812	0.664608073122254	-0.0127782560896181	-0.039281982032515	0.835495845163111	0.565317894573063
FCRLA	turquoise	-0.0960498176480263	0.285561020889724	0.064308908063969	-0.0462000154642771	0.620317090207736	0.144378248738417
FDCSP	turquoise	-0.177210760743319	-0.0269556819692536	0.0184499943509698	-0.294783625563441	0.312262679024453	0.0909880474231777
FDX1	blue	0.716071607796295	-0.185432484367412	0.0759612990119546	0.570628597894699	-0.28368936390537	-0.337576798131946
FDXR	turquoise	-0.246595616593873	0.520893158583843	-0.0848913493376286	0.0836751471710989	0.473956603033138	0.319547316311497
FECH	blue	0.789639511202561	-0.16167122214474	0.10074094037635	0.605408627675887	-0.294341551354734	-0.284367931435997
FENDRR	green	-0.00909691097427398	0.535060290718722	-0.0590463426500801	0.109955304849901	0.192969126280954	0.278488551680641
FER1L4	yellow	-0.605637697598655	0.579047988619489	-0.152381674935483	-0.249941560154694	0.61532823482228	0.832929346097546
FER1L6	blue	0.734138809009128	-0.493871761731541	0.153100761184246	0.459357061289888	-0.419750430400422	-0.317229930357107
FERMT1	blue	0.373795618612662	-0.0357590752402752	-0.00524120460173869	0.422230027269819	0.0375397852883791	-0.13338041088722
FERMT3	turquoise	-0.404693774539212	0.618345465440426	-0.0195427265031151	-0.141054507759318	0.93638923412611	0.464779725710594
FERP1	yellow	-0.0989935565416209	0.353324769182674	-0.101618793601668	-0.13100272875794	0.347172713999397	0.77447935293871
FETUB	blue	0.478906308094127	-0.30949832440641	0.158577902289348	0.177422615644922	-0.201539274836712	-0.241072155879428
FFAR2	turquoise	-0.22908680481014	0.432182533233007	-0.166853443851115	-0.00285860723374485	0.431325437305297	0.394181036198422
FFAR4	turquoise	-0.318852893809955	0.47481511378764	-0.0196295120801762	-0.0588821407722751	0.762914281886169	0.342661845281844
FGD2	turquoise	-0.369366402678878	0.60367360665222	-0.0345820207338513	-0.103266517379446	0.864460030850861	0.675666688583707
FGD5-AS1	blue	0.801754790323052	-0.0453137796196377	0.118199608696278	0.324010207427601	-0.153630443155461	-0.157531415702024
FGF1	blue	0.705758736666866	-0.122007553586164	0.118823352444105	0.503273376958143	-0.333508638518541	-0.293658999337881
FGF10	blue	0.715982416124987	-0.277866660338567	0.0465322043570206	0.25170924382221	-0.356974101894107	-0.291930109247666
FGF14-AS2	blue	0.554054561998309	0.0141967573102699	0.191447280986535	0.507905678290745	-0.236377175138513	-0.0998718953366292
FGF16	blue	0.384137297573731	-0.148576027428718	-0.00918444793824978	0.010175956616862	-0.158562796766801	-0.0126558163958478
FGF20	turquoise	-0.198441210254753	0.379187416780031	0.00733297736526115	-0.0389951369394338	0.491355712971606	0.442635451801916
FGF5	blue	0.19331662058495	-0.0881085165955631	0.131082989244292	0.131394612979708	0.0753877839763531	-0.0784842791788813
FGF7	blue	0.486967947638295	-0.146775824437346	0.104233032863489	-0.0362411116311333	-0.0824576680881926	-0.186182697801067
FGF9	blue	0.815226188874774	-0.582823030951853	0.13684490315035	0.21401042872757	-0.605086549955267	-0.413653176007775
FGFBP1	blue	0.645983942736045	-0.468438353261333	0.0773887825464753	0.160280471875801	-0.482120449979821	-0.360769889534464
FGFBP2	green	-0.236541608779702	0.694211342697882	-0.0113612549095233	0.143027488811514	0.409899830202259	0.259731809938477
FGFR2	blue	0.502493533294972	0.0269343105724113	0.0805639049920647	0.428941155371487	-0.150565465955072	-0.0774429243516983
FGG	turquoise	-0.162123259641655	0.174755426854994	-0.0257076804802809	-0.0946363442724858	0.33934295258336	0.0670495547494879
FGL1	blue	0.335707521833486	-0.24283131109778	0.119035468025417	-0.0245565759049593	-0.145379801253596	-0.102754697859768
FGL2	blue	0.456786897422846	0.175883745531522	0.123911282196953	0.4523115220259	0.247176018684719	-0.0584569155491351
FGR	turquoise	-0.266096514627365	0.621368787762801	-0.0423079904466872	0.0144714755007986	0.772378963910731	0.557743205922433
FHDC1	blue	0.612641012255436	-0.200273229723534	0.157863573402807	0.0170004297891835	-0.265141203842891	-0.0911047633343916
FHIP1A	blue	0.579229204411161	0.0194644901079193	-0.00239598517792845	0.459107323975013	-0.214633976646925	-0.0786281171208384
FHL1	turquoise	-0.18528382482706	0.494195435831598	0.00460405072166752	0.153452403846868	0.517002108930354	0.243215815283335
FHOD1	green	-0.162575182187387	0.826151318428456	-0.0769812055564068	-0.0579809342297171	0.614931560056343	0.669984296092215
FHOD3	blue	0.603671722930138	-0.122976309132241	0.108213619006125	0.343488873197959	-0.165252507004471	-0.133327986473004
FIBCD1	green	-0.24192213114276	0.409538061031774	-0.135027487694367	-0.219956706277626	0.275326176802879	0.261330875590182
FILIP1	green	-0.0489679482456633	0.742341565043736	0.0205832453138921	0.0156294617427178	0.303551641084908	0.224930899591429
FIRRE	yellow	-0.19089979450596	0.224300627381303	-0.102475241702651	-0.389662332732325	0.429627081512841	0.548781223411302
FJX1	green	-0.264962984580861	0.708200767162467	-0.0862047470990026	-0.19196990430748	0.509971132672137	0.32738934666499
FKBP10	turquoise	-0.422230288498968	0.645807551246151	-0.0310289575742626	-0.321800884928527	0.601943829002739	0.383456327818482
FKBP11	turquoise	-0.405012133743615	0.382655865927734	-0.0574812980918416	-0.282552516371679	0.717758628435292	0.503394073480727
FKBP1B	blue	0.541312690961266	0.10995415207907	0.130960842050157	0.0927667272170841	-0.0812105687134216	-0.0744159364931959
FLG	blue	0.47593530329527	-0.0121786418284147	0.14171140042452	0.120362879264224	-0.0421452889879392	0.00411425748594588
FLG-AS1	blue	0.365581035363067	-0.0788962572172612	0.134205657907408	0.00269497785168891	-0.0923114668019924	0.0962214402839204
FLI1	green	-0.12437267636143	0.86166020653705	0.00119709148402367	0.104892228843828	0.637673932124245	0.356237051703025
FLJ38576	blue	0.435840356859108	-0.0957953481606085	-0.0090683076293107	0.516663417380485	-0.165155076351121	0.130921906783334
FLJ40194	yellow	-0.147079131094624	0.248824455427483	-0.0537043967748613	-0.0744768252805893	0.278550149372214	0.632179439573119
FLRT1	blue	0.778595795957219	-0.424107795664119	0.0698826228549893	0.409051776037231	-0.51257249434003	-0.0854757019718483
FLRT2	blue	0.510119323084876	0.169333940465279	0.0665090861936298	0.220521656771313	0.059004579639348	-0.0471750454319539
FLRT3	red	0.400090293205067	0.0339225984315452	-0.0428037974680967	0.600556396881045	-0.0595627381503646	-0.189093899727395
FLT1	green	-0.192173961365073	0.831001228127909	-0.0385719263984399	0.165219560749112	0.406204812849867	0.29547451311642
FLT4	green	-0.0391957063547071	0.798114572619279	-0.0611406519199246	0.19804581928734	0.316622925929998	0.366340925982279
FMN1	blue	0.536478121451499	0.0282476307774211	0.0925721647610845	0.212323490974981	-0.0117656306612408	-0.0788363693304459
FMN2	blue	0.666714249884442	-0.401458103961413	0.00728337568470299	0.38407348735673	-0.409693183047933	-0.2741605477175
FMNL1	turquoise	-0.429049154644639	0.63704994124282	-0.0528445136261592	-0.151989587539497	0.93888289883312	0.629394142909681
FMNL1-DT	yellow	-0.443729876929024	0.403280761462501	-0.0902216967600343	-0.257074834061395	0.669329944312784	0.855492312646771
FMNL3	green	-0.0847512338519678	0.84280299224862	0.00981206885214602	-0.0339896428479193	0.638642810838443	0.50768224877201
FMO4	red	0.515271111222197	0.0186214435524972	0.0462262009886361	0.740901615412619	-0.0836760955878084	-0.0568128692711064
FMO5	blue	0.721154893721581	-0.210269523890727	0.133616004764431	0.557749534806893	-0.311696275944931	-0.258505039938859
FN1	green	-0.109032467510868	0.65221787930001	0.0762910181737149	-0.217084244069824	0.591648894624373	0.20475799090784
FNDC10	blue	0.414368627692002	-0.30576081544836	0.0652579762392206	0.0917070096892212	-0.0574365109315315	-0.172144946820167
FNDC11	blue	0.470408035751249	-0.121018479880255	0.0163797138282753	0.0236793290548319	-0.0857282586027375	0.0333672892804824
FNDC5	blue	0.680052847346168	-0.27763011685117	0.0283171211259258	0.20927192211424	-0.336530221507537	-0.0409797462280751
FOLH1	green	-0.159404799049944	0.657245362757486	0.0377698050866714	0.121691402797567	0.369356070667827	0.184390852255151
FOLH1B	red	0.275157912595889	-0.0400166328715445	0.0771026849365395	0.498611130791677	-0.127052703628821	-0.132096293606961
FOLR1	red	0.278235822626477	0.10948348570581	0.00686821472374572	0.575100917394949	-0.0336014178259601	-0.0854218073588982
FOLR2	turquoise	-0.141664682262043	0.579004487442977	-0.0195923158193984	-0.00910845853490309	0.650221443181962	0.177865632160805
FOLR3	blue	0.7432985797132	-0.496310664031611	0.139794118273569	0.288201187651926	-0.500509872363347	-0.382955096281905
FOS	blue	0.305245416805961	0.27032952979277	-0.0301398883104349	0.22433424699615	0.0549275217834822	0.06648796237326
FOSL2-AS1	blue	0.451715353943574	-0.068702109319924	-0.015315491509644	0.0531923264264146	-0.0897222970725954	0.223083776829529
FOXA3	blue	0.715273162166955	-0.327172243185857	0.0819765560276028	0.202305561266626	-0.424184139092371	-0.318188456604104
FOXC1	blue	0.7146615575827	-0.0977301739562381	0.0749154293543576	0.448507952742088	-0.205449515328587	-0.25013946693926
FOXD2-AS1	green	-0.266267342357763	0.663774984338839	-0.0588589841608685	-0.112627174706437	0.574613895499105	0.646399334168213
FOXE1	blue	0.46918840274975	-0.304803126950325	0.0959946147806668	0.0232461859439713	-0.18995212718073	-0.225609969754558
FOXF1	green	-0.1125947216347	0.67710156015504	-0.0786946105083527	0.0937151083979248	0.331993411753109	0.369808437654502
FOXF2	green	-0.155135261841708	0.59312086314042	-0.122697930658128	-0.0801593652339923	0.395017792633895	0.313079713210982
FOXH1	yellow	-0.230611989461364	0.219297877063077	-0.123044412370674	-0.107681104595755	0.36846671694208	0.620246405114892
FOXI1	blue	0.75667233244239	-0.633846402393684	0.106491206043431	0.24465544631661	-0.638175380695718	-0.448890632700793
FOXI2	blue	0.65872741465143	-0.197296226045668	-0.00501682805319871	0.323772545281628	-0.453729536835819	-0.221964887290867
FOXJ1	blue	0.661843252194597	-0.363170860164079	-0.00264149134525648	0.40675030006296	-0.291567302553121	-0.253225427167889
FOXJ3	green	-0.12724680603452	0.545424714664154	-0.0528108145714508	0.104604872035202	0.46383268013979	0.273346392046533
FOXM1	turquoise	-0.350002619965895	0.487133992002017	-0.0430993973762826	-0.279423013065847	0.7026628402598	0.479452861749989
FOXN1	blue	0.549822744456996	-0.400136936665839	0.0519874889426929	0.263302413019448	-0.270854724200732	-0.15492390370856
FOXN4	blue	0.493532646679774	-0.399262399445174	-0.0289100007990956	0.307388920396048	-0.261965023718326	0.0263102205298717
FOXP3	turquoise	-0.18131691596452	0.349659886919094	0.112036118373438	-0.129435604206752	0.720512254118133	0.384138446357636
FOXQ1	blue	0.368954687778831	0.0978622386116082	-0.000259525362554479	0.46538489618801	0.0448686483880619	0.0385354556756568
FOXS1	green	-0.0870451214878908	0.606598747955144	0.00783430873920657	-0.118755365960943	0.367876825650645	0.297168522420126
FPR1	turquoise	-0.165457788202224	0.476766618134686	0.0310347000337453	-0.0633352279946133	0.672439997864111	0.185705293897811
FPR2	turquoise	-0.0961354740753937	0.372303646784664	0.0200044895110466	-0.0532587058414043	0.521841810010319	0.167950585883023
FPR3	turquoise	-0.322679879315582	0.647230640705026	-0.0171362659002053	-0.0208573198146852	0.835104623706859	0.320247885931188
FRAS1	blue	0.454324834552746	0.146845927961811	0.0609045100631352	0.617780059489071	-0.0459905304372489	-0.0460210454993025
FREM1	blue	0.743637009258229	-0.30497573762383	0.00406122865598396	0.433287272824035	-0.515637936883653	-0.277292242949932
FREM2	red	0.440298869484231	0.0935623898665555	-0.0294456883912664	0.716806662642508	-0.107127471734454	-0.060127364980877
FREM3	blue	0.453998470351877	-0.0519322559936326	0.096768620431689	0.344242566596024	-0.221540257804061	-0.0831368413120802
FRG1-DT	blue	0.537035805259424	0.142831728627041	0.0927137768106486	0.199302658710819	-0.059145772527161	0.222400602560191
FRG2B	blue	0.648008948034948	-0.411477094151205	0.0863659064582132	0.277152658062552	-0.42890192744072	-0.277842926597497
FRG2C	blue	0.661212742644622	-0.397439879601736	0.100563506243391	0.331532550661928	-0.40074278161877	-0.195461476593976
FRK	blue	0.668364982668767	-0.0736776056179567	0.120872888811233	0.501497198306555	-0.23360407971277	-0.224490486284915
FRMD1	red	0.294829957459486	0.0002885150895419	-0.055551289949545	0.69864282440291	-0.0886131429036165	-0.0526486618462904
FRMD5	blue	0.348641475844291	-0.191495966314493	0.147268582696761	-0.00430816844944119	0.0481542451495029	0.0143956755067763
FRMD7	blue	0.81653357700236	-0.525399441258035	0.167073927081948	0.3880942360669	-0.552109114166405	-0.387386422546111
FRMPD1	blue	0.357190484244238	-0.0578371169368227	-0.174734566723835	0.520467482554343	-0.192484478413361	-0.0318624328458895
FRMPD3	turquoise	-0.0908292979349588	0.27414205989965	-0.0893598715297355	-0.0851272923078419	0.540491917533035	0.434381311010333
FRMPD4	blue	0.350921566876778	-0.19463805694997	0.00302638278402846	0.0590473675772246	-0.0758278636599163	-0.0322620989033534
FRRS1L	blue	0.589549121438472	-0.331465380653996	-0.00509129410015764	0.155108428964715	-0.365526677368518	-0.115114676403474
FRY	blue	0.6515968499128	0.25673942099046	0.124181314775936	0.376848216536206	-0.145194655872311	-0.0434029954991296
FRZB	green	-0.0865080768040519	0.63697883620867	-0.00469518418021842	0.0544825000543999	0.325448931737095	0.234941124414878
FSCN1	green	-0.143069737525027	0.697844205039496	-0.0845814143987222	-0.171412969588968	0.518767049109129	0.280404243849375
FSCN2	blue	0.422247555619759	-0.153235316399921	0.0536596062624865	-0.0972257531776378	-0.11212320179851	0.0897072700585475
FSCN3	yellow	-0.147660591162516	0.430616701746902	-0.0433109450689986	-0.0796060791072094	0.379505373414592	0.726667019533601
FSHR	blue	0.414698919538851	-0.040274003878687	0.0144068791585772	0.249409342167988	-0.00950058095387933	-0.0473480201793277
FSIP2-AS1	yellow	-0.189650763710425	0.326951565568967	-0.0757100625102286	-0.0492818627138903	0.302963877516438	0.782101611912402
FST	blue	0.360482330624043	-0.135898306050281	0.0578567604239261	-0.108799408380942	-0.118451930331232	-0.17509885209056
FSTL1	green	-0.109031941074992	0.714263492630999	-0.047244071650169	-0.0485895615674155	0.532221432417724	0.235133017975493
FSTL3	turquoise	-0.329167669746319	0.544571081810479	0.0171432760205732	-0.0206585821752887	0.486430665730058	0.378593162614203
FSTL4	blue	0.643812574416944	-0.198151699776382	0.017587014479266	0.506478292128125	-0.390718462793418	-0.253872253646266
FSTL5	blue	0.246207871320977	-0.229283430487238	0.0686601241525601	0.164364791047866	-0.0931130759713404	-0.0860305436965301
FTCD	red	0.151608149037029	0.104268309251986	-0.040202965885995	0.664471629018095	0.0305718313085457	0.103421383291557
FTH1P22	turquoise	-0.409025643034369	0.553158817661581	-0.0116986020699045	-0.0696989698731531	0.865243979695451	0.509890298800263
FUT11	green	-0.298312122056628	0.823171482575249	-0.100478422225807	0.0647190349568065	0.638222531522574	0.516493325656324
FUT2	blue	0.57719288391138	-0.129360127627251	0.0642050857641466	-0.0434681859967845	-0.274791757257641	0.132537076711205
FUT3	red	0.331026589974248	-0.0597307290266393	-0.058402147520304	0.757433671685967	-0.086135353239171	-0.0516781525164862
FUT6	red	0.104219200105725	0.18894087602957	-0.0590334677328201	0.838947064623583	0.125221948992345	0.0438127893867
FUT7	turquoise	-0.364260380031707	0.516754594443916	-0.0700832438101844	-0.0963175399220461	0.791775659024951	0.409020641023289
FUT9	blue	0.430105982521739	-0.134143748874286	-0.0810215192221213	0.151131634673472	-0.22121333425577	-0.0760864826335387
FXYD3	blue	0.344119098015567	-0.22635053436464	0.0824425034622655	-0.124915677707193	-0.222294197874739	-0.138916587182293
FXYD4	blue	0.818987646620283	-0.550300998976843	0.104845808334968	0.393981141449149	-0.586751906446693	-0.425250799070472
FXYD5	turquoise	-0.350681704409121	0.66143744405126	-0.0371569115495017	-0.312264548799643	0.754369051713271	0.404155765749262
FXYD7	turquoise	-0.235598222703302	0.515910062280661	-0.0942275063225951	-0.188030733526829	0.547342113297566	0.552732371878619
FYB1	turquoise	-0.19697945466895	0.491871998993363	0.0651348861353533	0.0105370744113861	0.846188535380736	0.359711698466848
FYB2	blue	0.678545293925897	-0.348139715533442	0.138906533966203	0.371090611707725	-0.396784747836377	-0.178999562987339
FZD1	green	-0.17340840713851	0.696563098948104	-0.074795328837931	0.337095529925846	0.511754682769713	0.270843028858671
FZD10-AS1	blue	0.413252010354909	0.0993759595576342	0.0500931633454817	-0.111098901720157	0.00619187035964372	0.104013861518305
FZD7	blue	0.587537055949304	0.066973686566392	0.108791258375694	0.202108188246278	-0.11632423164874	-0.163269763563696
G0S2	blue	0.398874936874043	-0.206613928410098	0.0701102528654916	0.0820319731357681	-0.050697742230519	-0.118459822628216
G6PC1	red	0.327402502949429	0.0108584720063479	-0.0229026595053865	0.832524595321617	-0.16712672426195	-0.0856391745456335
GAB3	turquoise	-0.259214434612597	0.70572456756885	-0.0427434502586558	-0.0471578218671876	0.853059876845681	0.686331613498549
GABARAPL1	blue	0.786247354362155	-0.305758327163508	0.0655342029955479	0.401174915558779	-0.381792121569146	-0.247713509582613
[truncated: 4,593 more rows]
